# Supplementary material for: Microbial Populations in Naked Neck Chicken Ceca Raised on Pasture Flock Fed with Commercial Yeast Cell Wall Prebiotics via an Illumina MiSeq Platform
Source: PLoS One. 2016 Mar 18;11(3):e0151944. doi: 10.1371/journal.pone.0151944 (PMC4798181; doi:10.1371/journal.pone.0151944)
Supplement: S1 Table — (XLSX) [file pone.0151944.s002.xlsx]

## Sheet: Sheet1
ID	Treatment	Reads			Reliable reads ratio (%)
		Total	PF	QIIME	PF/Total	Q/PF	Q/Total
SH97	P-T1-1	312616	279335	226901	89.354	81.229	72.5814
SH98	P-T1-2	323093	287463	237329	88.9722	82.5598	73.4553
SH99	P-T1-3	304617	273785	240326	89.8784	87.7791	78.8945
SH100	P-T1-4	269184	239224	208106	88.8701	86.9921	77.3099
SH101	P-T1-5	231519	203678	168630	87.9746	82.7924	72.8364
SH102	P-T1-6	298869	271234	205625	90.7535	75.8109	68.801
SH103	P-T1-7	289052	258638	197785	89.478	76.4717	68.4254
SH104	P-T1-8	113101	101080	89350	89.3714	88.3953	79.0002
SH105	P-T1-9	281203	248880	203929	88.5055	81.9387	72.5202
SH106	P-T1-10	268149	242630	190354	90.4833	78.4544	70.9881
SH107	P-T1-11	324105	292168	210701	90.1461	72.1164	65.0101
SH108	P-T1-12	215891	193488	139344	89.623	72.0169	64.5437
SH109	P-T1-13	238025	209038	177463	87.8219	84.8951	74.5565
SH111	P-T1-15	289337	258119	220581	89.2105	85.4571	76.2367
SH112	P-T2-1	261037	230719	191386	88.3856	82.952	73.3176
SH113	P-T2-2	285957	251623	194291	87.9933	77.2151	67.9441
SH114	P-T2-3	211091	188978	149921	89.5244	79.3325	71.022
SH115	P-T2-4	160474	143204	112511	89.2381	78.5669	70.1117
SH116	P-T2-5	225912	202183	162837	89.4964	80.5394	72.0798
SH117	P-T2-6	225719	194057	166150	85.9728	85.6192	73.6092
SH118	P-T2-7	153478	137643	109063	89.6826	79.2361	71.061
SH119	P-T2-8	147327	129450	96705	87.8658	74.7045	65.6397
SH120	P-T2-9	237763	209774	161829	88.2282	77.1445	68.0632
SH121	P-T2-10	480315	442842	269366	92.1982	60.8267	56.0811
SH122	P-T2-11	248020	221645	175913	89.3658	79.367	70.9269
SH124	P-T2-13	300207	268008	231486	89.2744	86.3728	77.1088
SH125	P-T2-14	317136	287461	206693	90.6428	71.903	65.1749
SH126	P-T2-15	377217	342609	281966	90.8254	82.2996	74.749
SH127	P-C-1	316093	286447	241444	90.6211	84.2892	76.3838
SH128	P-C-2	297033	266420	235955	89.6937	88.565	79.4373
SH129	P-C-3	285699	253224	217424	88.6331	85.8623	76.1025
SH130	P-C-4	208500	189221	150420	90.7535	79.4943	72.1439
SH131	P-C-5	317272	283972	202464	89.5043	71.2972	63.814
SH132	P-C-6	279900	250141	194734	89.368	77.8497	69.5727
SH133	P-C-7	254691	220233	183877	86.4707	83.492	72.1961
SH134	P-C-8	328212	285780	235391	87.0718	82.3679	71.7192
SH135	P-C-9	324592	288809	234760	88.976	81.2856	72.3246
SH136	P-C-10	252213	227451	181496	90.1821	79.7956	71.9614
SH137	P-C-11	291903	252855	201999	86.623	79.8873	69.2007
SH138	P-C-12	207160	182645	141946	88.1662	77.7169	68.52
SH139	P-C-13	194053	171636	144997	88.448	84.4794	74.7203
SH140	P-C-14	180630	161658	140626	89.4968	86.9898	77.8531
SH141	P-C-15	284840	250226	205371	87.8479	82.0742	72.1005
Sum		11413205	10179674	8139445
Average		265423	236737	189289	89.0928	80.4287	71.6302
SD		65984.2	60576.3	44222.2	1.26313	5.51058	4.67597
SE		17037.1	15640.7	11418.1	0.32614	1.42283	1.20733
P-T1 (Leiber MB40)
P-T2 (Leiber ExCel)
P-C (Control)
