# Supplementary material for: Microbial Populations in Naked Neck Chicken Ceca Raised on Pasture Flock Fed with Commercial Yeast Cell Wall Prebiotics via an Illumina MiSeq Platform
Source: PLoS One. 2016 Mar 18;11(3):e0151944. doi: 10.1371/journal.pone.0151944 (PMC4798181; doi:10.1371/journal.pone.0151944)
Supplement: S2 Table — (XLSX) [file pone.0151944.s003.xlsx]

## Sheet: Phylum
	Leiber MB 40 (T1)																	Biolex ExCel (T2)																	Control (C)
#OTU ID	SH97	SH98	SH99	SH100	SH101	SH102	SH103	SH104	SH105	SH106	SH107	SH108	SH109	SH111	AVG	SD	SE	SH112	SH113	SH114	SH115	SH116	SH117	SH118	SH119	SH120	SH121	SH122	SH124	SH125	SH126	AVG	SD	SE	SH127	SH128	SH129	SH130	SH131	SH132	SH133	SH134	SH135	SH136	SH137	SH138	SH139	SH140	SH141
Unassigned;Other	0.0047222	0.00489816	0.00458727	0.00768199	0.00808706	0.00434528	0.00236067	0.00145549	0.0020522	0.00281282	0.0104432	0.00749906	0.0110738	0.00894498	0.00578316	0.00316415	0.000845654	0.00396461	0.0346517	0.00224258	0.00454057	0.00961811	0.00810899	0.00416348	0.0101792	0.00607994	0.00136171	0.00835454	0.00314069	0.00851959	0.00564658	0.00789802	0.00818519	0.00218758	0.00160705	0.00341161	0.00133894	0.00385077	0.001129	0.0052457	0.00292795	0.00403257	0.00556249	0.00472587	0.00412072	0.00368928	0.00183027	0.00499858	0.00161795
k__Archaea;p__Euryarchaeota	0.0230141	0.0272326	0.0208358	0.00589605	0.0149415	0.0112273	0.0171481	0.0205235	0.0191275	0.0150778	0.0181817	0.0205447	0.0338111	0.0342057	0.0201262	0.0078097	0.00208723	0.0178119	0.0296859	0.0101354	0.000115513	0.0272708	0.0370353	0.0191277	0.0244859	0.0179096	5.19454e-05	0.0301701	0.0143636	0.00483793	0.00500654	0.0170006	0.011837	0.00316357	0.0100813	0.0161045	0.0103112	0.0198601	0.00867055	0.0133371	0.017809	0.0103567	0.030706	0.0187382	0.00852048	0.00742105	0.0179436	0.0145833	0.0179534
k__Bacteria;Other	0	0	1.27306e-05	0	0	3.42148e-05	0	0	4.94506e-06	5.30721e-06	9.50679e-06	0	0	4.54984e-06	5.08959e-06	9.33877e-06	2.49589e-06	0	5.16726e-06	0	0	6.16151e-06	0	0	0	0	0	0	0	9.67586e-06	3.55578e-06	1.75432e-06	3.13594e-06	8.38116e-07	0	0	0	0	4.95177e-06	0	0	0	0	0	9.96547e-06	2.12434e-05	0	0	0
k__Bacteria;p__Actinobacteria	0.00212233	0.00477765	0.00770204	0.00782389	0.00328894	0.00100689	0.00693383	0.00421979	0.00236374	0.00680915	0.010909	0.00535131	0.0110795	0.00271625	0.00550745	0.0031703	0.000847298	0.000194292	0.00181888	0.000262644	0.0111071	0.000178684	0.000234781	0.000401411	0.00281375	0.00214293	0.00249338	0.000377412	0.000139199	0.00557329	0.000288018	0.00200184	0.00305034	0.000815239	0.0096216	0.00166554	0.00126992	0.0107262	0.00153505	0.00131661	0.00046606	0.00141247	0.00119196	0.00191128	0.0022522	0.000318652	0.000994564	0.00593714	0.000994162
k__Bacteria;p__Bacteroidetes	0.628441	0.456282	0.564829	0.525708	0.463728	0.67058	0.43466	0.490443	0.580219	0.515409	0.691605	0.580487	0.517101	0.523964	0.545961	0.078054	0.0208608	0.43335	0.473895	0.497064	0.600839	0.49719	0.385348	0.302515	0.57713	0.463153	0.839956	0.390084	0.339816	0.65061	0.637879	0.506345	0.143902	0.0384595	0.706349	0.471751	0.597177	0.403031	0.542526	0.413254	0.341688	0.504003	0.459752	0.56603	0.586862	0.52186	0.529619	0.611227	0.604197
k__Bacteria;p__Chlamydiae	0	0	0	0	0	0	0	0	0	0	0	0	0	0	0	0	0	0	0	0	0	0	0	0	0	0	0	0.0142731	4.34998e-06	0	7.11157e-06	0.00102032	0.0038144	0.00101944	0	0	4.60117e-06	0	0	0	0	0	0	0	0	0	0	0	0
k__Bacteria;p__Chloroflexi	0	0	0	0	0	0	0	0	0	0	0	0	0	9.09968e-06	6.49977e-07	2.43199e-06	6.49977e-07	0	0	0	0	0	0	0	0	0	0	0	0	0	0	0	0	0	0	0	0	0	0	0	0	0	0	0	0	0	0	0	0
k__Bacteria;p__Deferribacteres	0.000163597	6.02586e-05	0.000135793	0.000352295	0.00102817	0.000371475	0.000378116	0.000970326	0.00696265	0.000307818	0.000123588	0.000788233	0.00486499	0.000172894	0.00119144	0.00206597	0.000552153	5.25114e-06	2.58363e-05	2.02034e-05	0	6.16151e-06	2.40801e-05	1.86703e-05	5.17234e-05	2.49178e-05	7.42076e-06	8.00572e-05	0.000452398	3.38655e-05	1.42231e-05	5.46292e-05	0.000116376	3.11027e-05	0	0	0	0	0	0	0	0	0	0	0	0	0	0	4.87334e-06
k__Bacteria;p__Elusimicrobia	0.00765367	0.00824252	0.00643746	0.00487831	0.000847789	0.00211154	0.000674478	0.00247095	0.0037088	0.00376812	0.00140225	0.0032614	0.00108867	0.0134812	0.00428765	0.00361198	0.000965342	0.000215297	4.13381e-05	0.0021887	6.21996e-05	0.00295136	9.63206e-05	0.00404212	0.0044689	0.00130818	2.59727e-05	0.00697641	0.0259259	0.000928882	0.00139742	0.00361636	0.00674896	0.00180373	6.21283e-05	0.00469573	0.00144937	0.00639574	0.00025254	0.00138399	0.00220419	0.00692151	0.00444395	0.00345903	9.4672e-05	0.00537459	0.000393682	0	0.00142789
k__Bacteria;p__Firmicutes	0.253977	0.377989	0.241509	0.262563	0.299552	0.240036	0.381105	0.350434	0.23358	0.311337	0.214183	0.278268	0.305701	0.265315	0.286825	0.0532939	0.0142434	0.407184	0.308388	0.351094	0.278743	0.334625	0.265779	0.483953	0.208063	0.33036	0.103	0.395751	0.418964	0.274635	0.194299	0.31106	0.100933	0.0269755	0.231946	0.398824	0.328836	0.449021	0.378038	0.400425	0.397193	0.310457	0.322953	0.305011	0.308247	0.360147	0.37645	0.31341	0.291367
k__Bacteria;p__Fusobacteria	8.84306e-06	0.0120173	0.00093358	2.93579e-05	0.000877852	1.95513e-05	0.00189569	0.00181654	0.00112747	0.00639519	0.000304217	0.000896705	0.00238714	0.00835805	0.00264768	0.00365251	0.000976175	0.00320319	3.61709e-05	0.00100343	0.000302112	1.84845e-05	0.000234781	0.00312728	0.000299996	1.86883e-05	0	0.00122945	0.000521998	4.83793e-05	0.000544035	0.000756286	0.001087	0.000290513	0.000107689	0.000165283	0	2.66489e-05	9.90354e-06	5.1835e-06	2.74153e-05	1.70691e-05	0	0.000749088	0	0.00012038	0	0	2.43667e-05
k__Bacteria;p__Lentisphaerae	0.00273693	0.00418797	0.00361974	0.00356699	0.00270571	0.0011242	0.00463959	0.00318177	0.00275934	0.00176199	0.00134996	0.00365914	0.00489334	0.00466813	0.00320392	0.00121039	0.00032349	0.00424292	0.00255263	0.00436393	2.6657e-05	0.00229824	0.00794043	0.00366871	0.00124136	0.00527634	6.30765e-05	0.0051065	0.0114709	0.00228834	0.00191657	0.0037469	0.00309786	0.000827937	0.000973343	0.0056959	0.00191409	0.0070553	0.00208965	0.00930437	0.00904156	0.00849186	0.00607642	0.00332133	0.00217746	0.00461691	0.0054701	0.000824801	0.00217351
k__Bacteria;p__Planctomycetes	0	0	0	0	0	0	0	0	0	0	0	0	0	9.09968e-06	6.49977e-07	2.43199e-06	6.49977e-07	0	0	0	0	0	0	0	0	0	0	0	0	0	0	0	0	0	0	0	0	0	0	0	0	0	0	0	0	0	0	0	0
k__Bacteria;p__Proteobacteria	0.062348	0.0825155	0.133897	0.0705422	0.157081	0.0508431	0.0815198	0.0811012	0.11742	0.104966	0.0350896	0.051792	0.0763146	0.0683204	0.0838394	0.0338404	0.00904423	0.0579988	0.0696806	0.0845242	0.099928	0.0522249	0.122183	0.063227	0.0711197	0.0763044	0.0489956	0.086376	0.0937726	0.0318336	0.0503606	0.0720378	0.0239155	0.00639169	0.026624	0.0581923	0.0303125	0.0462891	0.041065	0.0758397	0.158197	0.107271	0.070248	0.0687674	0.0545809	0.0558844	0.0287111	0.0321459	0.0361943
k__Bacteria;p__Spirochaetes	0	0	0	8.80738e-05	0	0	0	0	0	0	0	0	0	0	6.29099e-06	2.35387e-05	6.29099e-06	0	0	0	0	0	0	0	0	0	0	0	0	0	0	0	0	0	0	0	0	0	0	0	0	0	0	0	0	0	0	0	0
k__Bacteria;p__Synergistetes	0.0117701	0.0185338	0.0125779	0.0541997	0.0446442	0.0174691	0.0339743	0.0280266	0.0273313	0.030267	0.0145216	0.0444375	0.028107	0.058561	0.0303158	0.0152347	0.00407165	0.0638381	0.0739281	0.0448582	0.00416737	0.0630322	0.17077	0.0775844	0.0995676	0.0838981	0.00401092	0.0597913	0.0651497	0.0102564	0.0957359	0.0654706	0.0436545	0.0116672	0.0121316	0.0366716	0.0259506	0.0521586	0.022788	0.0745024	0.0689659	0.0452288	0.097322	0.0213711	0.0314311	0.038132	0.0346785	0.0159556	0.040478
k__Bacteria;p__TM7	0	0	0	0	0	0	0	0	9.89012e-06	0	4.75339e-06	0	0	0	1.04597e-06	2.84325e-06	7.5989e-07	0	0	0	0	0	0	0	0	0	0	0	0	0	0	0	0	0	0	0	0	0	0	0	0	0	0	0	0	0	0	0	0
k__Bacteria;p__Tenericutes	0.00298011	0.0030861	0.00266495	0.0025835	0.00291615	0.000757613	0.00594767	0.00332844	0.0030511	0.000865075	0.00174925	0.00178618	0.00309023	0.0014878	0.00259244	0.00129178	0.000345244	0.00268858	0.00520344	0.00170382	0.000133285	0.0048984	0.00198661	0.00311794	0.000548268	0.000417373	2.59727e-05	0.00129235	0.00169649	0.0019642	0.000824942	0.00189298	0.00162393	0.000434012	0.000434898	0.00260639	0.00139415	0.00151899	0.00187177	0.00531827	0.00124465	0.00162156	0.00142517	0.00588806	0.00168416	0.00223764	0.00386084	0.000917235	0.00347469
k__Bacteria;p__Verrucomicrobia	6.19014e-05	0.000176472	0.000258856	0.0540871	0.000300634	7.33174e-05	0.0287624	0.0120275	0.000281868	0.000217596	0.000123588	0.00122935	0.000487633	0.00978215	0.00770503	0.0156008	0.00416948	0.00530365	8.78435e-05	0.000538757	3.55426e-05	0.00568091	0.000258861	0.0350535	3.10341e-05	0.0131067	7.42076e-06	0.000137241	0.0245817	0.00846154	0.00607683	0.00709726	0.0106298	0.00284094	6.21283e-05	0.000216139	4.14105e-05	6.66223e-05	1.98071e-05	6.73854e-05	0.000235771	0.00018776	0.000319584	2.754e-05	1.99309e-05	0.000177029	4.83469e-05	0	9.25935e-05
[truncated: 3 more columns]

## Sheet: Class
	Leiber MB 40 (T1)																	Biolex ExCel (T2)																	Control (C)
#OTU ID	SH97	SH98	SH99	SH100	SH101	SH102	SH103	SH104	SH105	SH106	SH107	SH108	SH109	SH111	AVG	SD	SE	SH112	SH113	SH114	SH115	SH116	SH117	SH118	SH119	SH120	SH121	SH122	SH124	SH125	SH126	AVG	SD	SE	SH127	SH128	SH129	SH130	SH131	SH132	SH133	SH134	SH135	SH136	SH137	SH138	SH139	SH140	SH141
Unassigned;Other;Other	0.0047222	0.00489816	0.00458727	0.00768199	0.00808706	0.00434528	0.00236067	0.00145549	0.0020522	0.00281282	0.0104432	0.00749906	0.0110738	0.00894498	0.00578316	0.00316415	0.000845654	0.00396461	0.0346517	0.00224258	0.00454057	0.00961811	0.00810899	0.00416348	0.0101792	0.00607994	0.00136171	0.00835454	0.00314069	0.00851959	0.00564658	0.00789802	0.00818519	0.00218758	0.00160705	0.00341161	0.00133894	0.00385077	0.001129	0.0052457	0.00292795	0.00403257	0.00556249	0.00472587	0.00412072	0.00368928	0.00183027	0.00499858	0.00161795
k__Archaea;p__Euryarchaeota;c__Methanobacteria	0.0227267	0.0270088	0.0208273	0.00464345	0.0129273	0.0112273	0.0165656	0.0200271	0.0191127	0.0147859	0.0181722	0.0201903	0.0335843	0.0339099	0.0196935	0.0080379	0.00214822	0.0159162	0.0296859	0.0101152	0.000115513	0.0272708	0.0370353	0.0191277	0.0244548	0.0179096	5.19454e-05	0.0301701	0.000200099	0.00483309	0.00500654	0.0158495	0.0126451	0.00337956	0.0100813	0.0161045	0.0103066	0.0198601	0.00867055	0.0133371	0.017809	0.0103567	0.030706	0.0187382	0.00852048	0.00742105	0.0179436	0.0145833	0.0179534
k__Archaea;p__Euryarchaeota;c__Methanomicrobia	0	0	0	0	0	0	0	0	0	0	0	0	0	0	0	0	0	0.00189566	0	2.02034e-05	0	0	0	0	3.10341e-05	0	0	0	0.0141635	4.83793e-06	0	0.00115109	0.003779	0.00100998	0	0	4.60117e-06	0	0	0	0	0	0	0	0	0	0	0	0
k__Archaea;p__Euryarchaeota;c__Thermoplasmata	0.0002874	0.000223818	8.48709e-06	0.00125261	0.00201425	0	0.000582503	0.000496446	1.48352e-05	0.000291896	9.50679e-06	0.000354343	0.000226806	0.00029574	0.00043276	0.000559725	0.000149593	0	0	0	0	0	0	0	0	0	0	0	0	0	0	0	0	0	0	0	0	0	0	0	0	0	0	0	0	0	0	0	0
k__Bacteria;Other;Other	0	0	1.27306e-05	0	0	3.42148e-05	0	0	4.94506e-06	5.30721e-06	9.50679e-06	0	0	4.54984e-06	5.08959e-06	9.33877e-06	2.49589e-06	0	5.16726e-06	0	0	6.16151e-06	0	0	0	0	0	0	0	9.67586e-06	3.55578e-06	1.75432e-06	3.13594e-06	8.38116e-07	0	0	0	0	4.95177e-06	0	0	0	0	0	9.96547e-06	2.12434e-05	0	0	0
k__Bacteria;p__Actinobacteria;c__Acidimicrobiia	0	0	0	0	0	0	0	0	0	0	0	0	0	0	0	0	0	0	0	0	0	0	0	0	0	0	0	0	0	1.45138e-05	0	1.0367e-06	3.87897e-06	1.0367e-06	0	0	0	0	0	0	0	0	0	0	0	0	0	0	0
k__Bacteria;p__Actinobacteria;c__Actinobacteria	0	2.15209e-05	0	0	3.00634e-05	0	0	0	0	0	0	0	0	0	3.6846e-06	9.51474e-06	2.54292e-06	0	0	0	8.88565e-05	6.16151e-06	2.40801e-05	0	2.06894e-05	0	2.96831e-05	2.28735e-05	0	4.83793e-05	3.55578e-06	1.74485e-05	2.54748e-05	6.80841e-06	0.000128398	0	0	2.66489e-05	0	1.0367e-05	2.19322e-05	1.28018e-05	0	5.508e-06	0	0	0	0	0
k__Bacteria;p__Actinobacteria;c__Coriobacteriia	0.00212233	0.00473891	0.00769355	0.00782389	0.00325888	0.000992228	0.00693383	0.00421979	0.00235879	0.00680915	0.010909	0.00532961	0.0110738	0.00271625	0.00549858	0.00317347	0.000848146	0.000194292	0.00181371	0.000228972	0.0110182	0.000160199	0.000204681	0.000401411	0.00279306	0.00214293	0.00246369	0.000354539	0.000139199	0.0055104	0.000284463	0.00197927	0.0030283	0.000809347	0.0094932	0.00165707	0.00124232	0.0106995	0.00153505	0.00130624	0.000444128	0.00136979	0.00119196	0.00190026	0.0022522	0.000304489	0.000994564	0.00593714	0.000984415
k__Bacteria;p__Actinobacteria;c__Thermoleophilia	0	1.72167e-05	8.48709e-06	0	0	1.46635e-05	0	0	4.94506e-06	0	0	2.16945e-05	5.67016e-06	0	5.19121e-06	7.51121e-06	2.00745e-06	0	5.16726e-06	3.36723e-05	0	1.2323e-05	6.02003e-06	0	0	0	0	0	0	0	0	4.08447e-06	9.26142e-06	2.47522e-06	0	8.47605e-06	2.7607e-05	0	0	0	0	2.98709e-05	0	5.508e-06	0	1.41623e-05	0	0	9.74668e-06
k__Bacteria;p__Bacteroidetes;c__Bacteroidia	0.628441	0.456282	0.564829	0.525708	0.463728	0.67058	0.43466	0.490443	0.580219	0.515409	0.691605	0.580487	0.517101	0.523964	0.545961	0.078054	0.0208608	0.43335	0.473895	0.497064	0.600839	0.49719	0.385348	0.302515	0.57713	0.463153	0.839956	0.390084	0.339816	0.65061	0.637879	0.506345	0.143902	0.0384595	0.706349	0.471751	0.597177	0.403031	0.542526	0.413254	0.341688	0.504003	0.459752	0.56603	0.586862	0.52186	0.529619	0.611227	0.604197
k__Bacteria;p__Chlamydiae;c__Chlamydiia	0	0	0	0	0	0	0	0	0	0	0	0	0	0	0	0	0	0	0	0	0	0	0	0	0	0	0	0.0142731	4.34998e-06	0	7.11157e-06	0.00102032	0.0038144	0.00101944	0	0	4.60117e-06	0	0	0	0	0	0	0	0	0	0	0	0
k__Bacteria;p__Chloroflexi;c__Thermomicrobia	0	0	0	0	0	0	0	0	0	0	0	0	0	9.09968e-06	6.49977e-07	2.43199e-06	6.49977e-07	0	0	0	0	0	0	0	0	0	0	0	0	0	0	0	0	0	0	0	0	0	0	0	0	0	0	0	0	0	0	0	0
k__Bacteria;p__Deferribacteres;c__Deferribacteres	0.000163597	6.02586e-05	0.000135793	0.000352295	0.00102817	0.000371475	0.000378116	0.000970326	0.00696265	0.000307818	0.000123588	0.000788233	0.00486499	0.000172894	0.00119144	0.00206597	0.000552153	5.25114e-06	2.58363e-05	2.02034e-05	0	6.16151e-06	2.40801e-05	1.86703e-05	5.17234e-05	2.49178e-05	7.42076e-06	8.00572e-05	0.000452398	3.38655e-05	1.42231e-05	5.46292e-05	0.000116376	3.11027e-05	0	0	0	0	0	0	0	0	0	0	0	0	0	0	4.87334e-06
k__Bacteria;p__Elusimicrobia;c__Elusimicrobia	0.00765367	0.00824252	0.00643746	0.00487831	0.000847789	0.00211154	0.000674478	0.00247095	0.0037088	0.00376812	0.00140225	0.0032614	0.00108867	0.0134812	0.00428765	0.00361198	0.000965342	0.000215297	4.13381e-05	0.0021887	6.21996e-05	0.00295136	9.63206e-05	0.00404212	0.0044689	0.00130818	2.59727e-05	0.00697641	0.0259259	0.000928882	0.00139742	0.00361636	0.00674896	0.00180373	6.21283e-05	0.00469573	0.00144937	0.00639574	0.00025254	0.00138399	0.00220419	0.00692151	0.00444395	0.00345903	9.4672e-05	0.00537459	0.000393682	0	0.00142789
k__Bacteria;p__Firmicutes;c__Bacilli	0.00293148	0.00129126	0.00803728	0.00828873	0.00465983	0.000415465	0.0122275	0.00814623	0.00254671	0.00815718	0.00237194	0.0036736	0.0115614	0.00174259	0.00543223	0.00389322	0.00104051	0.00437945	0.000692413	0.0203448	0.00190153	0.00495385	0.00175183	0.00702003	0.0117516	0.0163274	0.00748013	0.00225876	0.00286229	0.00454282	0.00781917	0.00672043	0.00580109	0.00155041	0.0066353	0.00496696	0.00382357	0.00716189	0.00934894	0.00639643	0.00111854	0.00166423	0.000937159	0.00263833	0.00425526	0.00474437	0.0024795	0.0179536	0.0052096
k__Bacteria;p__Firmicutes;c__Clostridia	0.250069	0.375717	0.232623	0.253819	0.293389	0.238731	0.367979	0.341126	0.230395	0.301885	0.211231	0.273727	0.288843	0.262812	0.280168	0.0514617	0.0137537	0.397096	0.306853	0.32978	0.276299	0.327114	0.262979	0.476055	0.195701	0.313042	0.0953346	0.390668	0.414353	0.268984	0.185985	0.302875	0.100806	0.0269415	0.224768	0.391004	0.323251	0.438827	0.364559	0.38856	0.392422	0.308481	0.32126	0.301723	0.302935	0.354086	0.372637	0.294312	0.285052
k__Bacteria;p__Firmicutes;c__Erysipelotrichi	0.000977158	0.000981354	0.000848709	0.000455048	0.00150317	0.000889584	0.000899304	0.00116213	0.000637913	0.00129496	0.000579914	0.000867779	0.00529593	0.000759823	0.0012252	0.00120375	0.000321716	0.00570798	0.000842264	0.000969762	0.000542025	0.00255702	0.00104749	0.000877504	0.000610336	0.000990481	0.000185519	0.00282487	0.00174869	0.00110789	0.000494254	0.00146472	0.0014356	0.000383679	0.000542587	0.00285219	0.00176225	0.00303131	0.00412978	0.00546859	0.00365172	0.000311511	0.000755773	0.000649944	0.00105634	0.00131709	0.00133299	0.00114477	0.00110625
k__Bacteria;p__Fusobacteria;c__Fusobacteriia	8.84306e-06	0.0120173	0.00093358	2.93579e-05	0.000877852	1.95513e-05	0.00189569	0.00181654	0.00112747	0.00639519	0.000304217	0.000896705	0.00238714	0.00835805	0.00264768	0.00365251	0.000976175	0.00320319	3.61709e-05	0.00100343	0.000302112	1.84845e-05	0.000234781	0.00312728	0.000299996	1.86883e-05	0	0.00122945	0.000521998	4.83793e-05	0.000544035	0.000756286	0.001087	0.000290513	0.000107689	0.000165283	0	2.66489e-05	9.90354e-06	5.1835e-06	2.74153e-05	1.70691e-05	0	0.000749088	0	0.00012038	0	0	2.43667e-05
k__Bacteria;p__Lentisphaerae;c__[Lentisphaeria]	0.00273693	0.00418797	0.00361974	0.00356699	0.00270571	0.0011242	0.00463959	0.00318177	0.00275934	0.00176199	0.00134996	0.00365914	0.00489334	0.00466813	0.00320392	0.00121039	0.00032349	0.00424292	0.00255263	0.00436393	2.6657e-05	0.00229824	0.00794043	0.00366871	0.00124136	0.00527634	6.30765e-05	0.0051065	0.0114709	0.00228834	0.00191657	0.0037469	0.00309786	0.000827937	0.000973343	0.0056959	0.00191409	0.0070553	0.00208965	0.00930437	0.00904156	0.00849186	0.00607642	0.00332133	0.00217746	0.00461691	0.0054701	0.000824801	0.00217351
k__Bacteria;p__Planctomycetes;c__Planctomycetia	0	0	0	0	0	0	0	0	0	0	0	0	0	9.09968e-06	6.49977e-07	2.43199e-06	6.49977e-07	0	0	0	0	0	0	0	0	0	0	0	0	0	0	0	0	0	0	0	0	0	0	0	0	0	0	0	0	0	0	0	0
k__Bacteria;p__Proteobacteria;c__Alphaproteobacteria	0.000154754	0.000180776	2.54613e-05	0.00131621	0.000300634	7.82052e-05	0.000270813	0.000135394	0.000267033	0.000206981	9.03145e-05	0.000115704	0.000187115	0.000163794	0.000249514	0.000316689	8.46388e-05	0.00119201	0.000470221	0.000336723	0	0.00012323	0.000186621	0.00094285	0.000620681	0.00219276	0	0.000228735	0.00111795	2.41896e-05	0.000408915	0.000560349	0.000617804	0.000165115	0.000136682	0.000199187	1.84047e-05	0.000712858	0.000663537	0.00010367	0.000378331	0.000362718	0.000259122	7.1604e-05	0.000149482	0.000311571	0.000193388	2.84414e-05	8.28468e-05
k__Bacteria;p__Proteobacteria;c__Betaproteobacteria	0.0101563	0.0233416	0.0156502	0.0180111	0.0270451	0.021614	0.0141078	0.0115311	0.0183066	0.0180339	0.00837548	0.014557	0.0118053	0.0129943	0.0161093	0.00530176	0.00141695	0.013758	0.0261774	0.013671	0.0358891	0.0215098	0.0296848	0.0218816	0.0243204	0.0225319	0.0184332	0.0267219	0.0184961	0.0135172	0.00957928	0.0211551	0.00721204	0.0019275	0.00843288	0.0223302	0.00795082	0.0130047	0.0164349	0.0252695	0.0197116	0.017914	0.0254803	0.015472	0.016159	0.0128523	0.0110507	0.00492747	0.00900106
k__Bacteria;p__Proteobacteria;c__Deltaproteobacteria	0.0242211	0.0372699	0.030927	0.0341188	0.0738839	0.0232025	0.0581379	0.0358344	0.0219462	0.0314611	0.0204729	0.0298805	0.0286796	0.0380458	0.034863	0.014663	0.00391884	0.0254838	0.0313085	0.016486	0.0161363	0.0176157	0.0353918	0.0201359	0.0118757	0.03562	0.00797361	0.0210493	0.0328511	0.00835027	0.0150161	0.0210924	0.00957786	0.00255979	0.00644063	0.0261317	0.0144569	0.0279347	0.0206835	0.0462316	0.0791589	0.0384353	0.0288662	0.0396301	0.0310674	0.0291248	0.0140413	0.0212955	0.0180216
k__Bacteria;p__Proteobacteria;c__Epsilonproteobacteria	0.027555	0.0215037	0.0869715	0.013808	0.0507471	0.0058605	0.00784336	0.0320997	0.0765693	0.0505671	0.00501008	0.00639264	0.0348771	0.0149508	0.031054	0.0264616	0.00707215	0.0119726	0.0112285	0.0323726	0.0457789	0.00815167	0.0457884	0.0166726	0.0144722	0.0121972	0.0203218	0.0225247	0.0391194	0.00652637	0.0205738	0.0219786	0.0134908	0.00360558	0.0106322	0.00877271	0.00771156	0.00423051	0.00294135	0.00399129	0.0574515	0.0498545	0.0151846	0.012762	0.00699078	0.0128027	0.0031978	0.0028868	0.00856733
k__Bacteria;p__Proteobacteria;c__Gammaproteobacteria	0.00026087	0.000219513	0.000322509	0.00328809	0.00510477	8.79808e-05	0.0011599	0.00150062	0.000331319	0.00469688	0.00114081	0.000846085	0.000765471	0.00216572	0.00156361	0.00166251	0.000444325	0.00559246	0.000496057	0.021658	0.00212367	0.00482446	0.011131	0.00359403	0.0198308	0.00376258	0.00226704	0.0158513	0.00218804	0.00341558	0.00478253	0.00725126	0.00697363	0.00186378	0.000981627	0.000758606	0.000174844	0.000406396	0.000341672	0.000243624	0.00149687	0.000704099	0.000457783	0.000831708	0.000214258	0.000793089	0.000227921	0.00300768	0.000521448
k__Bacteria;p__Spirochaetes;c__Spirochaetes	0	0	0	8.80738e-05	0	0	0	0	0	0	0	0	0	0	6.29099e-06	2.35387e-05	6.29099e-06	0	0	0	0	0	0	0	0	0	0	0	0	0	0	0	0	0	0	0	0	0	0	0	0	0	0	0	0	0	0	0	0
k__Bacteria;p__Synergistetes;c__Synergistia	0.0117701	0.0185338	0.0125779	0.0541997	0.0446442	0.0174691	0.0339743	0.0280266	0.0273313	0.030267	0.0145216	0.0444375	0.028107	0.058561	0.0303158	0.0152347	0.00407165	0.0638381	0.0739281	0.0448582	0.00416737	0.0630322	0.17077	0.0775844	0.0995676	0.0838981	0.00401092	0.0597913	0.0651497	0.0102564	0.0957359	0.0654706	0.0436545	0.0116672	0.0121316	0.0366716	0.0259506	0.0521586	0.022788	0.0745024	0.0689659	0.0452288	0.097322	0.0213711	0.0314311	0.038132	0.0346785	0.0159556	0.040478
k__Bacteria;p__TM7;c__TM7-3	0	0	0	0	0	0	0	0	9.89012e-06	0	4.75339e-06	0	0	0	1.04597e-06	2.84325e-06	7.5989e-07	0	0	0	0	0	0	0	0	0	0	0	0	0	0	0	0	0	0	0	0	0	0	0	0	0	0	0	0	0	0	0	0
k__Bacteria;p__Tenericutes;c__Mollicutes	0.00298011	0.0030861	0.00266495	0.0025835	0.00291615	0.000757613	0.00594767	0.00332844	0.0030511	0.000865075	0.00174925	0.00178618	0.00309023	0.0014878	0.00259244	0.00129178	0.000345244	0.00268858	0.00520344	0.00170382	0.000133285	0.0048984	0.00198661	0.00311794	0.000548268	0.000417373	2.59727e-05	0.00129235	0.00169649	0.0019642	0.000824942	0.00189298	0.00162393	0.000434012	0.000434898	0.00260639	0.00139415	0.00151899	0.00187177	0.00531827	0.00124465	0.00162156	0.00142517	0.00588806	0.00168416	0.00223764	0.00386084	0.000917235	0.00347469
k__Bacteria;p__Verrucomicrobia;c__Opitutae	2.21077e-05	0.0001033	0.000220664	0.000210399	0.000186393	3.91026e-05	6.13162e-05	0.000225657	0.000242308	0.000153909	9.50679e-05	0.000166324	0.000317529	0.000582379	0.000187604	0.00014181	3.79003e-05	0.000446347	5.16726e-05	0.000101017	8.88565e-06	6.16151e-06	0.000252841	4.66758e-05	0	1.24589e-05	7.42076e-06	0.000102931	0.000195749	2.90276e-05	6.40041e-05	9.46565e-05	0.000126171	3.37206e-05	6.21283e-05	0.000216139	3.68094e-05	3.99734e-05	1.48553e-05	6.73854e-05	0.000235771	0.000183493	0.000259122	2.754e-05	1.99309e-05	4.9568e-05	4.83469e-05	0	9.25935e-05
k__Bacteria;p__Verrucomicrobia;c__Verrucomicrobiae	3.97938e-05	7.31712e-05	3.81919e-05	0.0538767	0.000114241	3.42148e-05	0.0287011	0.0118019	3.95605e-05	6.36865e-05	2.85204e-05	0.00106303	0.000170105	0.00919977	0.00751742	0.0155919	0.00416711	0.0048573	3.61709e-05	0.00043774	2.6657e-05	0.00567475	6.02003e-06	0.0350068	3.10341e-05	0.0130943	0	3.43102e-05	0.024386	0.00843251	0.00601283	0.0070026	0.0106278	0.0028404	0	0	4.60117e-06	2.66489e-05	4.95177e-06	0	0	4.26727e-06	5.18244e-05	0	0	0.000127461	0	0	0
k__Bacteria;p__Verrucomicrobia;c__[Spartobacteria]	0	0	0	0	0	0	0	0	0	0	0	0	0	0	0	0	0	0	0	0	0	0	0	0	0	0	0	0	0	0	0	0	0	0	0	0	0	0	0	0	0	0	8.63741e-06	0	0	0	0	0	0
[truncated: 3 more columns]

## Sheet: Order
	Leiber MB 40 (T1)																	Biolex ExCel (T2)																	Control (C)
#OTU ID	SH97	SH98	SH99	SH100	SH101	SH102	SH103	SH104	SH105	SH106	SH107	SH108	SH109	SH111	AVG	SD	SE	SH112	SH113	SH114	SH115	SH116	SH117	SH118	SH119	SH120	SH121	SH122	SH124	SH125	SH126	AVG	SD	SE	SH127	SH128	SH129	SH130	SH131	SH132	SH133	SH134	SH135	SH136	SH137	SH138	SH139	SH140	SH141
Unassigned;Other;Other;Other	0.0047222	0.00489816	0.00458727	0.00768199	0.00808706	0.00434528	0.00236067	0.00145549	0.0020522	0.00281282	0.0104432	0.00749906	0.0110738	0.00894498	0.00578316	0.00316415	0.000845654	0.00396461	0.0346517	0.00224258	0.00454057	0.00961811	0.00810899	0.00416348	0.0101792	0.00607994	0.00136171	0.00835454	0.00314069	0.00851959	0.00564658	0.00789802	0.00818519	0.00218758	0.00160705	0.00341161	0.00133894	0.00385077	0.001129	0.0052457	0.00292795	0.00403257	0.00556249	0.00472587	0.00412072	0.00368928	0.00183027	0.00499858	0.00161795
k__Archaea;p__Euryarchaeota;c__Methanobacteria;o__Methanobacteriales	0.0227267	0.0270088	0.0208273	0.00464345	0.0129273	0.0112273	0.0165656	0.0200271	0.0191127	0.0147859	0.0181722	0.0201903	0.0335843	0.0339099	0.0196935	0.0080379	0.00214822	0.0159162	0.0296859	0.0101152	0.000115513	0.0272708	0.0370353	0.0191277	0.0244548	0.0179096	5.19454e-05	0.0301701	0.000200099	0.00483309	0.00500654	0.0158495	0.0126451	0.00337956	0.0100813	0.0161045	0.0103066	0.0198601	0.00867055	0.0133371	0.017809	0.0103567	0.030706	0.0187382	0.00852048	0.00742105	0.0179436	0.0145833	0.0179534
k__Archaea;p__Euryarchaeota;c__Methanomicrobia;o__Methanomicrobiales	0	0	0	0	0	0	0	0	0	0	0	0	0	0	0	0	0	0.00189566	0	2.02034e-05	0	0	0	0	3.10341e-05	0	0	0	0.0141635	4.83793e-06	0	0.00115109	0.003779	0.00100998	0	0	4.60117e-06	0	0	0	0	0	0	0	0	0	0	0	0
k__Archaea;p__Euryarchaeota;c__Thermoplasmata;o__E2	0.0002874	0.000223818	8.48709e-06	0.00125261	0.00201425	0	0.000582503	0.000496446	1.48352e-05	0.000291896	9.50679e-06	0.000354343	0.000226806	0.00029574	0.00043276	0.000559725	0.000149593	0	0	0	0	0	0	0	0	0	0	0	0	0	0	0	0	0	0	0	0	0	0	0	0	0	0	0	0	0	0	0	0
k__Bacteria;Other;Other;Other	0	0	1.27306e-05	0	0	3.42148e-05	0	0	4.94506e-06	5.30721e-06	9.50679e-06	0	0	4.54984e-06	5.08959e-06	9.33877e-06	2.49589e-06	0	5.16726e-06	0	0	6.16151e-06	0	0	0	0	0	0	0	9.67586e-06	3.55578e-06	1.75432e-06	3.13594e-06	8.38116e-07	0	0	0	0	4.95177e-06	0	0	0	0	0	9.96547e-06	2.12434e-05	0	0	0
k__Bacteria;p__Actinobacteria;c__Acidimicrobiia;o__Acidimicrobiales	0	0	0	0	0	0	0	0	0	0	0	0	0	0	0	0	0	0	0	0	0	0	0	0	0	0	0	0	0	1.45138e-05	0	1.0367e-06	3.87897e-06	1.0367e-06	0	0	0	0	0	0	0	0	0	0	0	0	0	0	0
k__Bacteria;p__Actinobacteria;c__Actinobacteria;o__Actinomycetales	0	2.15209e-05	0	0	3.00634e-05	0	0	0	0	0	0	0	0	0	3.6846e-06	9.51474e-06	2.54292e-06	0	0	0	0	6.16151e-06	2.40801e-05	0	2.06894e-05	0	7.42076e-06	2.28735e-05	0	4.35414e-05	3.55578e-06	9.16589e-06	1.34634e-05	3.59826e-06	0.000128398	0	0	2.66489e-05	0	1.0367e-05	2.19322e-05	1.28018e-05	0	5.508e-06	0	0	0	0	0
k__Bacteria;p__Actinobacteria;c__Actinobacteria;o__Bifidobacteriales	0	0	0	0	0	0	0	0	0	0	0	0	0	0	0	0	0	0	0	0	8.88565e-05	0	0	0	0	0	2.22623e-05	0	0	4.83793e-06	0	8.28262e-06	2.39456e-05	6.39972e-06	0	0	0	0	0	0	0	0	0	0	0	0	0	0	0
k__Bacteria;p__Actinobacteria;c__Coriobacteriia;o__Coriobacteriales	0.00212233	0.00473891	0.00769355	0.00782389	0.00325888	0.000992228	0.00693383	0.00421979	0.00235879	0.00680915	0.010909	0.00532961	0.0110738	0.00271625	0.00549858	0.00317347	0.000848146	0.000194292	0.00181371	0.000228972	0.0110182	0.000160199	0.000204681	0.000401411	0.00279306	0.00214293	0.00246369	0.000354539	0.000139199	0.0055104	0.000284463	0.00197927	0.0030283	0.000809347	0.0094932	0.00165707	0.00124232	0.0106995	0.00153505	0.00130624	0.000444128	0.00136979	0.00119196	0.00190026	0.0022522	0.000304489	0.000994564	0.00593714	0.000984415
k__Bacteria;p__Actinobacteria;c__Thermoleophilia;o__Gaiellales	0	0	0	0	0	0	0	0	0	0	0	0	5.67016e-06	0	4.05011e-07	1.51541e-06	4.05011e-07	0	5.16726e-06	2.69378e-05	0	1.2323e-05	0	0	0	0	0	0	0	0	0	3.17344e-06	7.66217e-06	2.0478e-06	0	0	0	0	0	0	0	0	0	0	0	0	0	0	0
k__Bacteria;p__Actinobacteria;c__Thermoleophilia;o__Solirubrobacterales	0	1.72167e-05	8.48709e-06	0	0	1.46635e-05	0	0	4.94506e-06	0	0	2.16945e-05	0	0	4.7862e-06	7.63524e-06	2.0406e-06	0	0	6.73446e-06	0	0	6.02003e-06	0	0	0	0	0	0	0	0	9.11035e-07	2.32005e-06	6.20058e-07	0	8.47605e-06	2.7607e-05	0	0	0	0	2.98709e-05	0	5.508e-06	0	1.41623e-05	0	0	9.74668e-06
k__Bacteria;p__Bacteroidetes;c__Bacteroidia;o__Bacteroidales	0.628441	0.456282	0.564829	0.525708	0.463728	0.67058	0.43466	0.490443	0.580219	0.515409	0.691605	0.580487	0.517101	0.523964	0.545961	0.078054	0.0208608	0.43335	0.473895	0.497064	0.600839	0.49719	0.385348	0.302515	0.57713	0.463153	0.839956	0.390084	0.339816	0.65061	0.637879	0.506345	0.143902	0.0384595	0.706349	0.471751	0.597177	0.403031	0.542526	0.413254	0.341688	0.504003	0.459752	0.56603	0.586862	0.52186	0.529619	0.611227	0.604197
k__Bacteria;p__Chlamydiae;c__Chlamydiia;o__Chlamydiales	0	0	0	0	0	0	0	0	0	0	0	0	0	0	0	0	0	0	0	0	0	0	0	0	0	0	0	0.0142731	4.34998e-06	0	7.11157e-06	0.00102032	0.0038144	0.00101944	0	0	4.60117e-06	0	0	0	0	0	0	0	0	0	0	0	0
k__Bacteria;p__Chloroflexi;c__Thermomicrobia;o__JG30-KF-CM45	0	0	0	0	0	0	0	0	0	0	0	0	0	9.09968e-06	6.49977e-07	2.43199e-06	6.49977e-07	0	0	0	0	0	0	0	0	0	0	0	0	0	0	0	0	0	0	0	0	0	0	0	0	0	0	0	0	0	0	0	0
k__Bacteria;p__Deferribacteres;c__Deferribacteres;o__Deferribacterales	0.000163597	6.02586e-05	0.000135793	0.000352295	0.00102817	0.000371475	0.000378116	0.000970326	0.00696265	0.000307818	0.000123588	0.000788233	0.00486499	0.000172894	0.00119144	0.00206597	0.000552153	5.25114e-06	2.58363e-05	2.02034e-05	0	6.16151e-06	2.40801e-05	1.86703e-05	5.17234e-05	2.49178e-05	7.42076e-06	8.00572e-05	0.000452398	3.38655e-05	1.42231e-05	5.46292e-05	0.000116376	3.11027e-05	0	0	0	0	0	0	0	0	0	0	0	0	0	0	4.87334e-06
k__Bacteria;p__Elusimicrobia;c__Elusimicrobia;o__Elusimicrobiales	0.00765367	0.00824252	0.00643746	0.00487831	0.000847789	0.00211154	0.000674478	0.00247095	0.0037088	0.00376812	0.00140225	0.0032614	0.00108867	0.0134812	0.00428765	0.00361198	0.000965342	0.000215297	4.13381e-05	0.0021887	6.21996e-05	0.00295136	9.63206e-05	0.00404212	0.0044689	0.00130818	2.59727e-05	0.00697641	0.0259259	0.000928882	0.00139742	0.00361636	0.00674896	0.00180373	6.21283e-05	0.00469573	0.00144937	0.00639574	0.00025254	0.00138399	0.00220419	0.00692151	0.00444395	0.00345903	9.4672e-05	0.00537459	0.000393682	0	0.00142789
k__Bacteria;p__Firmicutes;c__Bacilli;o__Bacillales	8.84306e-06	3.01293e-05	0.000165498	1.9572e-05	0.000114241	9.77565e-06	1.5329e-05	3.38486e-05	0.000484616	6.89937e-05	9.98213e-05	3.61575e-05	0.00282374	1.81994e-05	0.000280626	0.000742422	0.000198421	5.25114e-06	1.55018e-05	0.000303051	1.77713e-05	0.000117069	0.000114381	8.40164e-05	0.00015517	8.72122e-05	3.71038e-06	0.000137241	0.000126149	0.000290276	0.000110229	0.000111931	9.35326e-05	2.49976e-05	4.14188e-06	4.66183e-05	0.00019785	1.99867e-05	0	2.59175e-05	0.000186424	0.000123751	2.15935e-05	5.508e-06	1.49482e-05	2.12434e-05	6.9067e-06	0	6.33534e-05
k__Bacteria;p__Firmicutes;c__Bacilli;o__Lactobacillales	0.00292263	0.00125682	0.00787178	0.00826915	0.00454559	0.000405689	0.0122121	0.00811238	0.00206209	0.00808818	0.00227212	0.00363744	0.00873771	0.00172439	0.00515129	0.00363871	0.000972487	0.0043742	0.000676912	0.020035	0.00188376	0.00483678	0.00163745	0.00690801	0.0115964	0.0162402	0.00747642	0.00212152	0.00272309	0.00419448	0.00770538	0.00660068	0.00576041	0.00153954	0.00663116	0.00492035	0.00362572	0.00714191	0.00934894	0.00637052	0.00093212	0.00154048	0.000915565	0.00263283	0.00424031	0.00471605	0.0024726	0.0179536	0.00514625
k__Bacteria;p__Firmicutes;c__Bacilli;o__Turicibacterales	0	4.30419e-06	0	0	0	0	0	0	0	0	0	0	0	0	3.07442e-07	1.15034e-06	3.07442e-07	0	0	6.73446e-06	0	0	0	2.80055e-05	0	0	0	0	1.30499e-05	5.80552e-05	3.55578e-06	7.81434e-06	1.6474e-05	4.40286e-06	0	0	0	0	0	0	0	0	0	0	0	7.08115e-06	0	0	0
k__Bacteria;p__Firmicutes;c__Clostridia;Other	0.000468682	0.000395985	0.0005262	3.42509e-05	0.000745573	0.000200401	7.15355e-05	0.000112829	0.000365934	0.000700551	0.000199643	0.000853316	0.000153094	0.00028664	0.000365331	0.000262849	7.02494e-05	0.000362328	0.000449552	0.000491616	0	0.00049292	0.000463543	0.000644125	2.06894e-05	0.000292784	0	0.000142959	0.000791697	1.45138e-05	0.000273795	0.00031718	0.000255389	6.82555e-05	3.31351e-05	0.000283948	0.00019785	0.00047968	0.000282251	0.000362845	0.000345433	0.000533408	0.000863741	5.508e-05	0.000239171	0.000424869	0.000193388	5.68828e-05	0.000272907
k__Bacteria;p__Firmicutes;c__Clostridia;o__	0	0	0	0	0	0	0	0	0	0	0	0	0	0	0	0	0	0	0	0	0	0	0	0	0	0	0	0	0	0	0	0	0	0	0	1.69521e-05	1.84047e-05	0.000126582	0	2.59175e-05	0	0	1.29561e-05	0	0	0	6.9067e-06	0	0
k__Bacteria;p__Firmicutes;c__Clostridia;o__Clostridiales	0.249595	0.375321	0.232088	0.253785	0.292643	0.238531	0.367907	0.341013	0.230019	0.301184	0.211032	0.272873	0.28869	0.262526	0.279801	0.0514839	0.0137596	0.396734	0.306377	0.329288	0.27629	0.326621	0.26251	0.475411	0.19568	0.312737	0.0953346	0.390525	0.41354	0.26897	0.185711	0.302552	0.100634	0.0268956	0.224735	0.390703	0.323034	0.438221	0.364277	0.388171	0.392077	0.307943	0.320379	0.301668	0.302681	0.353654	0.372437	0.294255	0.284779
k__Bacteria;p__Firmicutes;c__Clostridia;o__SHA-98	4.42153e-06	0	8.48709e-06	0	0	0	0	0	9.89012e-06	0	0	0	0	0	1.62848e-06	3.42241e-06	9.14678e-07	0	2.58363e-05	0	8.88565e-06	0	6.02003e-06	0	0	1.24589e-05	0	0	2.17499e-05	0	0	5.35363e-06	8.81317e-06	2.35542e-06	0	0	0	0	0	0	0	4.26727e-06	4.3187e-06	0	1.49482e-05	7.08115e-06	0	0	0
k__Bacteria;p__Firmicutes;c__Erysipelotrichi;o__Erysipelotrichales	0.000977158	0.000981354	0.000848709	0.000455048	0.00150317	0.000889584	0.000899304	0.00116213	0.000637913	0.00129496	0.000579914	0.000867779	0.00529593	0.000759823	0.0012252	0.00120375	0.000321716	0.00570798	0.000842264	0.000969762	0.000542025	0.00255702	0.00104749	0.000877504	0.000610336	0.000990481	0.000185519	0.00282487	0.00174869	0.00110789	0.000494254	0.00146472	0.0014356	0.000383679	0.000542587	0.00285219	0.00176225	0.00303131	0.00412978	0.00546859	0.00365172	0.000311511	0.000755773	0.000649944	0.00105634	0.00131709	0.00133299	0.00114477	0.00110625
k__Bacteria;p__Fusobacteria;c__Fusobacteriia;o__Fusobacteriales	8.84306e-06	0.0120173	0.00093358	2.93579e-05	0.000877852	1.95513e-05	0.00189569	0.00181654	0.00112747	0.00639519	0.000304217	0.000896705	0.00238714	0.00835805	0.00264768	0.00365251	0.000976175	0.00320319	3.61709e-05	0.00100343	0.000302112	1.84845e-05	0.000234781	0.00312728	0.000299996	1.86883e-05	0	0.00122945	0.000521998	4.83793e-05	0.000544035	0.000756286	0.001087	0.000290513	0.000107689	0.000165283	0	2.66489e-05	9.90354e-06	5.1835e-06	2.74153e-05	1.70691e-05	0	0.000749088	0	0.00012038	0	0	2.43667e-05
k__Bacteria;p__Lentisphaerae;c__[Lentisphaeria];o__Victivallales	0.00273693	0.00418797	0.00361974	0.00356699	0.00270571	0.0011242	0.00463959	0.00318177	0.00275934	0.00176199	0.00134996	0.00365914	0.00489334	0.00466813	0.00320392	0.00121039	0.00032349	0.00424292	0.00255263	0.00436393	2.6657e-05	0.00229824	0.00794043	0.00366871	0.00124136	0.00527634	6.30765e-05	0.0051065	0.0114709	0.00228834	0.00191657	0.0037469	0.00309786	0.000827937	0.000973343	0.0056959	0.00191409	0.0070553	0.00208965	0.00930437	0.00904156	0.00849186	0.00607642	0.00332133	0.00217746	0.00461691	0.0054701	0.000824801	0.00217351
k__Bacteria;p__Planctomycetes;c__Planctomycetia;o__Gemmatales	0	0	0	0	0	0	0	0	0	0	0	0	0	9.09968e-06	6.49977e-07	2.43199e-06	6.49977e-07	0	0	0	0	0	0	0	0	0	0	0	0	0	0	0	0	0	0	0	0	0	0	0	0	0	0	0	0	0	0	0	0
k__Bacteria;p__Proteobacteria;c__Alphaproteobacteria;o__	4.42153e-05	0.000154951	0	0.000386546	0.000234495	1.46635e-05	0.000270813	9.02629e-05	0.000247253	0.000191059	9.03145e-05	0.000101241	0.000164435	0.000136495	0.00015191	0.000107672	2.87765e-05	0	0	2.02034e-05	0	3.6969e-05	0	9.33515e-05	0	0	0	4.00286e-05	0.000287099	4.83793e-06	1.77789e-05	3.57334e-05	7.69518e-05	2.05662e-05	0.000124257	0.000144093	1.84047e-05	0.000686209	0	3.62845e-05	5.48306e-05	9.81472e-05	3.02309e-05	0	1.99309e-05	4.9568e-05	4.83469e-05	2.84414e-05	2.92401e-05
k__Bacteria;p__Proteobacteria;c__Alphaproteobacteria;o__RF32	0.000110538	2.58251e-05	1.69742e-05	0.000929668	6.61396e-05	5.37661e-05	0	4.51314e-05	9.89012e-06	1.59216e-05	0	1.4463e-05	1.70105e-05	2.7299e-05	9.51876e-05	0.000242027	6.46845e-05	0.00118676	0.000470221	0.000309785	0	8.62611e-05	0.000180601	0.000849499	0.000620681	0.00219276	0	0.000188706	0.000830847	1.45138e-05	0.000391136	0.000522984	0.000603233	0.000161221	1.24257e-05	5.50943e-05	0	0	0.000663537	6.73854e-05	0.000312534	0.000243234	0.000224573	7.1604e-05	0.000119586	0.000262003	0.000145041	0	2.92401e-05
k__Bacteria;p__Proteobacteria;c__Alphaproteobacteria;o__Rhizobiales	0	0	8.48709e-06	0	0	9.77565e-06	0	0	9.89012e-06	0	0	0	5.67016e-06	0	2.41593e-06	4.07474e-06	1.08902e-06	5.25114e-06	0	6.73446e-06	0	0	0	0	0	0	0	0	0	4.83793e-06	0	1.20168e-06	2.41973e-06	6.46701e-07	0	0	0	2.66489e-05	0	0	1.09661e-05	2.13363e-05	0	0	9.96547e-06	0	0	0	2.43667e-05
k__Bacteria;p__Proteobacteria;c__Alphaproteobacteria;o__Rhodospirillales	0	0	0	0	0	0	0	0	0	0	0	0	0	0	0	0	0	0	0	0	0	0	6.02003e-06	0	0	0	0	0	0	0	0	4.30002e-07	1.60892e-06	4.30002e-07	0	0	0	0	0	0	0	0	4.3187e-06	0	0	0	0	0	0
k__Bacteria;p__Proteobacteria;c__Betaproteobacteria;Other	0	0	0	0	0	4.88782e-06	0	0	0	0	0	0	0	0	3.4913e-07	1.30633e-06	3.4913e-07	0	0	0	0	0	0	0	1.03447e-05	0	0	0	0	0	0	7.38906e-07	2.76473e-06	7.38906e-07	0	0	0	0	0	0	0	0	0	0	0	0	0	0	0
k__Bacteria;p__Proteobacteria;c__Betaproteobacteria;o__Burkholderiales	0.0101518	0.0233244	0.0156417	0.0179866	0.0269489	0.0215846	0.0140976	0.0114521	0.0182967	0.0179808	0.00835647	0.0145425	0.0117599	0.0129898	0.0160796	0.00529142	0.00141419	0.013758	0.0261774	0.013671	0.0358891	0.0215098	0.0296487	0.0218723	0.0242997	0.0225319	0.0184332	0.0267219	0.0184961	0.0135172	0.00957928	0.0211504	0.00720799	0.00192642	0.00841631	0.0222751	0.00792782	0.0129447	0.0163359	0.0252333	0.0196732	0.0179012	0.0254631	0.015461	0.016149	0.0127673	0.0110024	0.00492747	0.00892309
k__Bacteria;p__Proteobacteria;c__Betaproteobacteria;o__MND1	0	0	0	0	0	0	0	0	0	0	0	0	0	0	0	0	0	0	0	0	0	0	6.02003e-06	9.33515e-06	0	0	0	0	0	0	0	1.0968e-06	2.86282e-06	7.6512e-07	0	0	0	0	0	0	0	0	0	0	0	0	0	0	0
k__Bacteria;p__Proteobacteria;c__Betaproteobacteria;o__Nitrosomonadales	4.42153e-06	1.72167e-05	4.24355e-06	2.4465e-05	9.6203e-05	2.44391e-05	1.02194e-05	7.898e-05	9.89012e-06	5.30721e-05	1.90136e-05	1.4463e-05	4.53612e-05	4.54984e-06	2.90384e-05	2.89367e-05	7.73366e-06	0	0	0	0	0	3.01002e-05	0	0	0	0	0	0	0	0	2.15001e-06	8.04461e-06	2.15001e-06	1.65675e-05	5.50943e-05	2.30059e-05	5.996e-05	9.90354e-05	3.62845e-05	3.83814e-05	1.28018e-05	1.72748e-05	1.1016e-05	9.96547e-06	8.49738e-05	4.83469e-05	0	7.79735e-05
k__Bacteria;p__Proteobacteria;c__Betaproteobacteria;o__Rhodocyclales	0	0	4.24355e-06	0	0	0	0	0	0	0	0	0	0	0	3.0311e-07	1.13414e-06	3.0311e-07	0	0	0	0	0	0	0	1.03447e-05	0	0	0	0	0	0	7.38906e-07	2.76473e-06	7.38906e-07	0	0	0	0	0	0	0	0	0	0	0	0	0	0	0
k__Bacteria;p__Proteobacteria;c__Deltaproteobacteria;o__Bdellovibrionales	0	0	0	0	0	0	0	0	0	0	0	0	0	0	0	0	0	0	0	0	0	0	1.20401e-05	0	0	0	0	0	0	0	0	8.60005e-07	3.21784e-06	8.60005e-07	0	0	0	0	0	0	0	0	0	0	0	0	0	0	0
k__Bacteria;p__Proteobacteria;c__Deltaproteobacteria;o__Desulfovibrionales	0.0242211	0.0372699	0.030927	0.0341188	0.0738839	0.0232025	0.0581379	0.0358344	0.0219462	0.0314611	0.0204729	0.0298805	0.0286796	0.0380458	0.034863	0.014663	0.00391884	0.0254838	0.0313085	0.016486	0.0161363	0.0176157	0.0353797	0.0201359	0.0118757	0.03562	0.00797361	0.0210493	0.0328511	0.00835027	0.0150161	0.0210916	0.00957648	0.00255942	0.00644063	0.0261317	0.0144569	0.0279347	0.0206835	0.0462316	0.0791589	0.0384353	0.0288662	0.0396301	0.0310674	0.0291248	0.0140413	0.0212955	0.0180216
k__Bacteria;p__Proteobacteria;c__Epsilonproteobacteria;o__Campylobacterales	0.027555	0.0215037	0.0869715	0.013808	0.0507471	0.0058605	0.00784336	0.0320997	0.0765693	0.0505671	0.00501008	0.00639264	0.0348771	0.0149508	0.031054	0.0264616	0.00707215	0.0119726	0.0112285	0.0323726	0.0457789	0.00815167	0.0457884	0.0166726	0.0144722	0.0121972	0.0203218	0.0225247	0.0391194	0.00652637	0.0205738	0.0219786	0.0134908	0.00360558	0.0106322	0.00877271	0.00771156	0.00423051	0.00294135	0.00399129	0.0574515	0.0498545	0.0151846	0.012762	0.00699078	0.0128027	0.0031978	0.0028868	0.00856733
k__Bacteria;p__Proteobacteria;c__Gammaproteobacteria;o__Aeromonadales	0.000123803	4.7346e-05	0.000144281	0.00282815	0.00450952	2.44391e-05	0.000837987	0.000519012	0.000138462	0.00421392	0.000142602	0.000701455	6.23717e-05	0.000982765	0.00109115	0.00156733	0.000418885	0.00336598	0.00017052	0.016991	0.000764166	0.00375852	0.0105652	0.00294057	0.0193653	0.00151998	0.00207781	0.0134325	0.00158339	0.0020029	0.00373002	0.00587627	0.00640979	0.00171309	0	4.23802e-06	4.60117e-06	6.66223e-06	9.90354e-06	0	0.000833425	1.28018e-05	0.000177067	0.000176256	0	0.000127461	0	0.00272327	4.87334e-06
k__Bacteria;p__Proteobacteria;c__Gammaproteobacteria;o__Enterobacteriales	0.000128224	0.000163559	0.000173985	0.000440369	0.000595256	6.35417e-05	0.00031169	0.000981609	0.000187912	0.000472341	0.000998213	0.00014463	0.000691759	0.00116931	0.000465886	0.000368922	9.85986e-05	0.00219497	0.00026353	0.0045525	0.00106628	0.00105362	0.000469563	0.000625455	0.000351719	0.00212424	0.000159546	0.00234453	0.000582898	0.000735365	0.000928059	0.00124659	0.00119665	0.000319819	0.000940208	0.000737416	0.000165642	0.000326449	0.000316913	0.000238441	0.000641518	0.000644357	0.000246166	0.000616896	0.000199309	0.00049568	0.000227921	0.000255973	0.000487334
k__Bacteria;p__Proteobacteria;c__Gammaproteobacteria;o__Legionellales	0	0	0	0	0	0	0	0	0	0	0	0	0	0	0	0	0	0	0	0	0	0	1.80601e-05	9.33515e-06	2.06894e-05	1.24589e-05	7.42076e-06	2.28735e-05	0	0	1.06673e-05	7.25036e-06	8.56061e-06	2.28792e-06	0	0	0	0	0	0	0	1.70691e-05	4.3187e-06	1.1016e-05	9.96547e-06	0	0	0	9.74668e-06
k__Bacteria;p__Proteobacteria;c__Gammaproteobacteria;o__Pasteurellales	0	0	0	0	0	0	0	0	0	0	0	0	0	0	0	0	0	0	3.10036e-05	7.40791e-05	0.000213256	0	3.01002e-05	9.33515e-06	7.24128e-05	9.34416e-05	1.85519e-05	5.71837e-06	4.34998e-06	0.000667634	0.000110229	9.5008e-05	0.00017515	4.68107e-05	1.24257e-05	1.69521e-05	0	0	0	0	1.09661e-05	2.98709e-05	3.02309e-05	0	4.98273e-06	0.000169948	0	0	1.94934e-05
k__Bacteria;p__Proteobacteria;c__Gammaproteobacteria;o__Pseudomonadales	8.84306e-06	8.60837e-06	4.24355e-06	1.9572e-05	0	0	1.02194e-05	0	4.94506e-06	1.06144e-05	0	0	1.13403e-05	1.36495e-05	6.57397e-06	6.23144e-06	1.66542e-06	3.15068e-05	3.10036e-05	4.04068e-05	7.99709e-05	1.2323e-05	4.81603e-05	9.33515e-06	2.06894e-05	1.24589e-05	3.71038e-06	4.5747e-05	1.73999e-05	9.67586e-06	3.55578e-06	2.61388e-05	2.16153e-05	5.77693e-06	2.89932e-05	0	4.60117e-06	7.32845e-05	1.48553e-05	5.1835e-06	1.09661e-05	0	0	2.754e-05	0	0	0	2.84414e-05	0
k__Bacteria;p__Spirochaetes;c__Spirochaetes;o__Sphaerochaetales	0	0	0	8.80738e-05	0	0	0	0	0	0	0	0	0	0	6.29099e-06	2.35387e-05	6.29099e-06	0	0	0	0	0	0	0	0	0	0	0	0	0	0	0	0	0	0	0	0	0	0	0	0	0	0	0	0	0	0	0	0
k__Bacteria;p__Synergistetes;c__Synergistia;o__Synergistales	0.0117701	0.0185338	0.0125779	0.0541997	0.0446442	0.0174691	0.0339743	0.0280266	0.0273313	0.030267	0.0145216	0.0444375	0.028107	0.058561	0.0303158	0.0152347	0.00407165	0.0638381	0.0739281	0.0448582	0.00416737	0.0630322	0.17077	0.0775844	0.0995676	0.0838981	0.00401092	0.0597913	0.0651497	0.0102564	0.0957359	0.0654706	0.0436545	0.0116672	0.0121316	0.0366716	0.0259506	0.0521586	0.022788	0.0745024	0.0689659	0.0452288	0.097322	0.0213711	0.0314311	0.038132	0.0346785	0.0159556	0.040478
k__Bacteria;p__TM7;c__TM7-3;o__I025	0	0	0	0	0	0	0	0	9.89012e-06	0	4.75339e-06	0	0	0	1.04597e-06	2.84325e-06	7.5989e-07	0	0	0	0	0	0	0	0	0	0	0	0	0	0	0	0	0	0	0	0	0	0	0	0	0	0	0	0	0	0	0	0
k__Bacteria;p__Tenericutes;c__Mollicutes;o__Anaeroplasmatales	0	8.60837e-06	0	0	0	0	0	0	0	5.30721e-06	0	0	0	0	9.9397e-07	2.60825e-06	6.97085e-07	5.25114e-06	0	0	0	0	0	0	0	0	0	0	0	0	0	3.75081e-07	1.40343e-06	3.75081e-07	0	0	0	0	0	0	5.48306e-06	0	0	0	0	0	0	0	0
k__Bacteria;p__Tenericutes;c__Mollicutes;o__Mycoplasmatales	0	3.87377e-05	0.00013155	9.78598e-06	7.81649e-05	0	0	0	0	0	0	1.4463e-05	0	2.27492e-05	2.11036e-05	3.87329e-05	1.03518e-05	5.77625e-05	2.06691e-05	0	1.77713e-05	6.16151e-06	0	0	0	0	1.11311e-05	6.86204e-05	3.47999e-05	0	0	1.5494e-05	2.28714e-05	6.11264e-06	1.65675e-05	0	4.60117e-06	0	9.90354e-06	0	0	3.41381e-05	4.3187e-06	2.2032e-05	0	1.41623e-05	0	4.26621e-05	0
k__Bacteria;p__Tenericutes;c__Mollicutes;o__RF39	0.00298011	0.00303875	0.0025334	0.00257371	0.00283799	0.000757613	0.00594767	0.00332844	0.0030511	0.000859768	0.00174925	0.00177172	0.00309023	0.00146505	0.00257034	0.00129165	0.000345207	0.00262557	0.00518277	0.00170382	0.000115513	0.00489224	0.00198661	0.00311794	0.000548268	0.000417373	1.48415e-05	0.00122373	0.00166169	0.0019642	0.000824942	0.00187711	0.00162235	0.00043359	0.00041833	0.00260639	0.00138955	0.00151899	0.00186187	0.00531827	0.00123917	0.00158742	0.00142085	0.00586602	0.00168416	0.00222348	0.00386084	0.000874573	0.00347469
k__Bacteria;p__Verrucomicrobia;c__Opitutae;Other	0	0	0	0	0	0	0	0	0	0	0	2.16945e-05	0	0	1.54961e-06	5.79809e-06	1.54961e-06	0	0	0	0	0	6.62204e-05	0	0	0	0	5.71837e-06	1.73999e-05	4.83793e-06	7.11157e-06	7.23487e-06	1.76761e-05	4.72413e-06	0	0	4.60117e-06	0	0	0	4.93475e-05	0	1.72748e-05	0	0	0	0	0	4.87334e-06
k__Bacteria;p__Verrucomicrobia;c__Opitutae;o__[Cerasicoccales]	2.21077e-05	0.0001033	0.000220664	0.000210399	0.000186393	3.91026e-05	6.13162e-05	0.000225657	0.000242308	0.000153909	9.50679e-05	0.00014463	0.000317529	0.000582379	0.000186055	0.000142179	3.79988e-05	0.000446347	5.16726e-05	0.000101017	8.88565e-06	6.16151e-06	0.000186621	4.66758e-05	0	1.24589e-05	7.42076e-06	9.72123e-05	0.000178349	2.41896e-05	5.68925e-05	8.74217e-05	0.000120102	3.20986e-05	6.21283e-05	0.000216139	3.22082e-05	3.99734e-05	1.48553e-05	6.73854e-05	0.000186424	0.000183493	0.000241847	2.754e-05	1.99309e-05	4.9568e-05	4.83469e-05	0	8.77202e-05
k__Bacteria;p__Verrucomicrobia;c__Verrucomicrobiae;o__Verrucomicrobiales	3.97938e-05	7.31712e-05	3.81919e-05	0.0538767	0.000114241	3.42148e-05	0.0287011	0.0118019	3.95605e-05	6.36865e-05	2.85204e-05	0.00106303	0.000170105	0.00919977	0.00751742	0.0155919	0.00416711	0.0048573	3.61709e-05	0.00043774	2.6657e-05	0.00567475	6.02003e-06	0.0350068	3.10341e-05	0.0130943	0	3.43102e-05	0.024386	0.00843251	0.00601283	0.0070026	0.0106278	0.0028404	0	0	4.60117e-06	2.66489e-05	4.95177e-06	0	0	4.26727e-06	5.18244e-05	0	0	0.000127461	0	0	0
k__Bacteria;p__Verrucomicrobia;c__[Spartobacteria];o__[Chthoniobacterales]	0	0	0	0	0	0	0	0	0	0	0	0	0	0	0	0	0	0	0	0	0	0	0	0	0	0	0	0	0	0	0	0	0	0	0	0	0	0	0	0	0	0	8.63741e-06	0	0	0	0	0	0
[truncated: 3 more columns]

## Sheet: Family
	Leiber MB 40 (T1)																	Biolex ExCel (T2)																	Control (C)
#OTU ID	SH97	SH98	SH99	SH100	SH101	SH102	SH103	SH104	SH105	SH106	SH107	SH108	SH109	SH111	AVG	SD	SE	SH112	SH113	SH114	SH115	SH116	SH117	SH118	SH119	SH120	SH121	SH122	SH124	SH125	SH126	AVG	SD	SE	SH127	SH128	SH129	SH130	SH131	SH132	SH133	SH134	SH135	SH136	SH137	SH138	SH139	SH140	SH141
Unassigned;Other;Other;Other;Other	0.0047222	0.00489816	0.00458727	0.00768199	0.00808706	0.00434528	0.00236067	0.00145549	0.0020522	0.00281282	0.0104432	0.00749906	0.0110738	0.00894498	0.00578316	0.00316415	0.000845654	0.00396461	0.0346517	0.00224258	0.00454057	0.00961811	0.00810899	0.00416348	0.0101792	0.00607994	0.00136171	0.00835454	0.00314069	0.00851959	0.00564658	0.00789802	0.00818519	0.00218758	0.00160705	0.00341161	0.00133894	0.00385077	0.001129	0.0052457	0.00292795	0.00403257	0.00556249	0.00472587	0.00412072	0.00368928	0.00183027	0.00499858	0.00161795
k__Archaea;p__Euryarchaeota;c__Methanobacteria;o__Methanobacteriales;f__Methanobacteriaceae	0.0227267	0.0270088	0.0208273	0.00464345	0.0129273	0.0112273	0.0165656	0.0200271	0.0191127	0.0147859	0.0181722	0.0201903	0.0335843	0.0339099	0.0196935	0.0080379	0.00214822	0.0159162	0.0296859	0.0101152	0.000115513	0.0272708	0.0370353	0.0191277	0.0244548	0.0179096	5.19454e-05	0.0301701	0.000200099	0.00483309	0.00500654	0.0158495	0.0126451	0.00337956	0.0100813	0.0161045	0.0103066	0.0198601	0.00867055	0.0133371	0.017809	0.0103567	0.030706	0.0187382	0.00852048	0.00742105	0.0179436	0.0145833	0.0179534
k__Archaea;p__Euryarchaeota;c__Methanomicrobia;o__Methanomicrobiales;f__Methanocorpusculaceae	0	0	0	0	0	0	0	0	0	0	0	0	0	0	0	0	0	0.00189566	0	2.02034e-05	0	0	0	0	3.10341e-05	0	0	0	0.0141635	4.83793e-06	0	0.00115109	0.003779	0.00100998	0	0	4.60117e-06	0	0	0	0	0	0	0	0	0	0	0	0
k__Archaea;p__Euryarchaeota;c__Thermoplasmata;o__E2;f__[Methanomassiliicoccaceae]	0.0002874	0.000223818	8.48709e-06	0.00125261	0.00201425	0	0.000582503	0.000496446	1.48352e-05	0.000291896	9.50679e-06	0.000354343	0.000226806	0.00029574	0.00043276	0.000559725	0.000149593	0	0	0	0	0	0	0	0	0	0	0	0	0	0	0	0	0	0	0	0	0	0	0	0	0	0	0	0	0	0	0	0
k__Bacteria;Other;Other;Other;Other	0	0	1.27306e-05	0	0	3.42148e-05	0	0	4.94506e-06	5.30721e-06	9.50679e-06	0	0	4.54984e-06	5.08959e-06	9.33877e-06	2.49589e-06	0	5.16726e-06	0	0	6.16151e-06	0	0	0	0	0	0	0	9.67586e-06	3.55578e-06	1.75432e-06	3.13594e-06	8.38116e-07	0	0	0	0	4.95177e-06	0	0	0	0	0	9.96547e-06	2.12434e-05	0	0	0
k__Bacteria;p__Actinobacteria;c__Acidimicrobiia;o__Acidimicrobiales;f__	0	0	0	0	0	0	0	0	0	0	0	0	0	0	0	0	0	0	0	0	0	0	0	0	0	0	0	0	0	1.45138e-05	0	1.0367e-06	3.87897e-06	1.0367e-06	0	0	0	0	0	0	0	0	0	0	0	0	0	0	0
k__Bacteria;p__Actinobacteria;c__Actinobacteria;o__Actinomycetales;f__Brevibacteriaceae	0	0	0	0	0	0	0	0	0	0	0	0	0	0	0	0	0	0	0	0	0	0	0	0	0	0	0	0	0	0	0	0	0	0	0	0	0	1.33245e-05	0	0	0	0	0	0	0	0	0	0	0
k__Bacteria;p__Actinobacteria;c__Actinobacteria;o__Actinomycetales;f__Corynebacteriaceae	0	1.29126e-05	0	0	0	0	0	0	0	0	0	0	0	0	9.22325e-07	3.45103e-06	9.22325e-07	0	0	0	0	0	0	0	0	0	0	0	0	1.93517e-05	3.55578e-06	1.63625e-06	5.18615e-06	1.38606e-06	0.000128398	0	0	0	0	0	0	0	0	0	0	0	0	0	0
k__Bacteria;p__Actinobacteria;c__Actinobacteria;o__Actinomycetales;f__Microbacteriaceae	0	0	0	0	1.20254e-05	0	0	0	0	0	0	0	0	0	8.58955e-07	3.21392e-06	8.58955e-07	0	0	0	0	0	0	0	2.06894e-05	0	0	0	0	0	0	1.47781e-06	5.52947e-06	1.47781e-06	0	0	0	1.33245e-05	0	0	0	0	0	0	0	0	0	0	0
k__Bacteria;p__Actinobacteria;c__Actinobacteria;o__Actinomycetales;f__Micrococcaceae	0	0	0	0	1.80381e-05	0	0	0	0	0	0	0	0	0	1.28843e-06	4.82087e-06	1.28843e-06	0	0	0	0	6.16151e-06	0	0	0	0	7.42076e-06	1.14367e-05	0	0	0	1.78707e-06	3.71194e-06	9.92057e-07	0	0	0	0	0	0	0	0	0	0	0	0	0	0	0
k__Bacteria;p__Actinobacteria;c__Actinobacteria;o__Actinomycetales;f__Nocardioidaceae	0	8.60837e-06	0	0	0	0	0	0	0	0	0	0	0	0	6.14884e-07	2.30068e-06	6.14884e-07	0	0	0	0	0	2.40801e-05	0	0	0	0	1.14367e-05	0	2.41896e-05	0	4.26475e-06	8.94925e-06	2.39179e-06	0	0	0	0	0	1.0367e-05	2.19322e-05	1.28018e-05	0	5.508e-06	0	0	0	0	0
k__Bacteria;p__Actinobacteria;c__Actinobacteria;o__Bifidobacteriales;f__Bifidobacteriaceae	0	0	0	0	0	0	0	0	0	0	0	0	0	0	0	0	0	0	0	0	8.88565e-05	0	0	0	0	0	2.22623e-05	0	0	4.83793e-06	0	8.28262e-06	2.39456e-05	6.39972e-06	0	0	0	0	0	0	0	0	0	0	0	0	0	0	0
k__Bacteria;p__Actinobacteria;c__Coriobacteriia;o__Coriobacteriales;f__Coriobacteriaceae	0.00212233	0.00473891	0.00769355	0.00782389	0.00325888	0.000992228	0.00693383	0.00421979	0.00235879	0.00680915	0.010909	0.00532961	0.0110738	0.00271625	0.00549858	0.00317347	0.000848146	0.000194292	0.00181371	0.000228972	0.0110182	0.000160199	0.000204681	0.000401411	0.00279306	0.00214293	0.00246369	0.000354539	0.000139199	0.0055104	0.000284463	0.00197927	0.0030283	0.000809347	0.0094932	0.00165707	0.00124232	0.0106995	0.00153505	0.00130624	0.000444128	0.00136979	0.00119196	0.00190026	0.0022522	0.000304489	0.000994564	0.00593714	0.000984415
k__Bacteria;p__Actinobacteria;c__Thermoleophilia;o__Gaiellales;f__Gaiellaceae	0	0	0	0	0	0	0	0	0	0	0	0	5.67016e-06	0	4.05011e-07	1.51541e-06	4.05011e-07	0	5.16726e-06	2.69378e-05	0	1.2323e-05	0	0	0	0	0	0	0	0	0	3.17344e-06	7.66217e-06	2.0478e-06	0	0	0	0	0	0	0	0	0	0	0	0	0	0	0
k__Bacteria;p__Actinobacteria;c__Thermoleophilia;o__Solirubrobacterales;Other	0	0	0	0	0	0	0	0	0	0	0	0	0	0	0	0	0	0	0	0	0	0	0	0	0	0	0	0	0	0	0	0	0	0	0	0	0	0	0	0	0	8.53453e-06	0	0	0	0	0	0	0
k__Bacteria;p__Actinobacteria;c__Thermoleophilia;o__Solirubrobacterales;f__	0	0	0	0	0	0	0	0	0	0	0	2.16945e-05	0	0	1.54961e-06	5.79809e-06	1.54961e-06	0	0	0	0	0	0	0	0	0	0	0	0	0	0	0	0	0	0	8.47605e-06	0	0	0	0	0	1.28018e-05	0	0	0	0	0	0	0
k__Bacteria;p__Actinobacteria;c__Thermoleophilia;o__Solirubrobacterales;f__Conexibacteraceae	0	0	0	0	0	0	0	0	0	0	0	0	0	0	0	0	0	0	0	0	0	0	0	0	0	0	0	0	0	0	0	0	0	0	0	0	0	0	0	0	0	8.53453e-06	0	0	0	0	0	0	0
k__Bacteria;p__Actinobacteria;c__Thermoleophilia;o__Solirubrobacterales;f__Patulibacteraceae	0	4.30419e-06	0	0	0	0	0	0	0	0	0	0	0	0	3.07442e-07	1.15034e-06	3.07442e-07	0	0	0	0	0	6.02003e-06	0	0	0	0	0	0	0	0	4.30002e-07	1.60892e-06	4.30002e-07	0	0	2.7607e-05	0	0	0	0	0	0	0	0	7.08115e-06	0	0	0
k__Bacteria;p__Actinobacteria;c__Thermoleophilia;o__Solirubrobacterales;f__Solirubrobacteraceae	0	1.29126e-05	8.48709e-06	0	0	1.46635e-05	0	0	4.94506e-06	0	0	0	0	0	2.92916e-06	5.24856e-06	1.40274e-06	0	0	6.73446e-06	0	0	0	0	0	0	0	0	0	0	0	4.81033e-07	1.79986e-06	4.81033e-07	0	0	0	0	0	0	0	0	0	5.508e-06	0	7.08115e-06	0	0	9.74668e-06
k__Bacteria;p__Bacteroidetes;c__Bacteroidia;o__Bacteroidales;Other	0	0	0	0	0	4.88782e-06	0	0	0	1.59216e-05	1.90136e-05	0	0	0	2.8445e-06	6.35869e-06	1.69943e-06	0	0	0	0	0	0	0	0	6.22944e-06	0	0	0	0	0	4.4496e-07	1.66489e-06	4.4496e-07	0	0	0	6.66223e-06	0	5.1835e-06	3.28983e-05	0	4.3187e-06	0	0	0	0	3.55518e-05	4.87334e-06
k__Bacteria;p__Bacteroidetes;c__Bacteroidia;o__Bacteroidales;f__	0.0564055	0.0721166	0.0474641	0.0637997	0.0150738	0.0895694	0.0020592	0.0284779	0.03465	0.0367153	0.0955908	0.119717	0.0614191	0.00933627	0.0523139	0.0343447	0.009179	3.67579e-05	2.58363e-05	8.08135e-05	2.6657e-05	3.6969e-05	4.21402e-05	5.60109e-05	8.27575e-05	1.86883e-05	1.48415e-05	1.71551e-05	1.30499e-05	0.00500242	3.55578e-06	0.000389832	0.00132781	0.000354872	0	0	9.20234e-06	0	0	1.55505e-05	5.48306e-06	1.28018e-05	8.63741e-06	0	0	0	6.9067e-06	0	0
k__Bacteria;p__Bacteroidetes;c__Bacteroidia;o__Bacteroidales;f__BS11	0	0	0	0	0	0	0	0	0	0	0	0	0	0	0	0	0	0	0	0	0	0	0	0	0	0	0	0	4.34998e-06	0	0	3.10713e-07	1.16258e-06	3.10713e-07	0	0	0	0	0	0	0	0	0	0	0	2.12434e-05	0	0	0
k__Bacteria;p__Bacteroidetes;c__Bacteroidia;o__Bacteroidales;f__Bacteroidaceae	0.36085	0.262796	0.412901	0.314556	0.354947	0.449167	0.274972	0.384463	0.368288	0.30621	0.354318	0.348847	0.314694	0.390954	0.349855	0.0517434	0.013829	0.318135	0.319507	0.425308	0.455612	0.313189	0.291924	0.231381	0.383405	0.368328	0.665468	0.265012	0.25537	0.419453	0.457747	0.369274	0.112984	0.0301963	0.508934	0.261579	0.352523	0.181419	0.272337	0.223129	0.0853657	0.148676	0.17125	0.425791	0.142093	0.191177	0.253607	0.33713	0.31687
k__Bacteria;p__Bacteroidetes;c__Bacteroidia;o__Bacteroidales;f__Porphyromonadaceae	0.00171113	0.00422241	0.00503285	0.00170765	0.000847789	0.000889584	0.0106946	0.00116213	0.00276429	0.00421392	0.00981101	0.00177895	0.00272167	0.00885399	0.00402942	0.00339171	0.000906474	0.00333447	0.00464537	0.0011718	0.00573124	0.0082749	0.00275116	0.0028939	0.00655853	0.00223637	0.00604421	0.00295068	0.00712962	0.00935656	0.00210858	0.00465624	0.00254022	0.000678902	0.0118458	0.0436813	0.0528767	0.0517455	0.0378464	0.0159081	0.0716636	0.025083	0.0821763	0.0227921	0.0165477	0.0172638	0.0406943	0.0692619	0.030551
k__Bacteria;p__Bacteroidetes;c__Bacteroidia;o__Bacteroidales;f__Prevotellaceae	0	0	0	0	0	0	0	0	0	0	0	0	0	0	0	0	0	0	0	0	0	0	0	0	0	0	3.71038e-06	0.000108649	0	1.45138e-05	0	9.06237e-06	2.89286e-05	7.7315e-06	0	1.69521e-05	0	0	0	0	0.0152265	1.28018e-05	4.3187e-06	1.1016e-05	0	0.000601898	2.76268e-05	0.0568757	9.74668e-06
k__Bacteria;p__Bacteroidetes;c__Bacteroidia;o__Bacteroidales;f__Rikenellaceae	0.0373133	0.0359873	0.0219731	0.0183194	0.019409	0.0254509	0.0236783	0.010053	0.0289682	0.023909	0.048014	0.0255778	0.0215353	0.0318034	0.0265708	0.00941935	0.00251743	0.0418831	0.0306625	0.0274093	0.0611866	0.0650409	0.0439463	0.0443793	0.0902677	0.0618584	0.0155168	0.0633138	0.0147421	0.0530237	0.0299646	0.0459425	0.0213423	0.00570397	0.0526144	0.0447917	0.0394642	0.059014	0.0396884	0.120713	0.0178803	0.0193563	0.0541824	0.0545843	0.0459906	0.0305268	0.0663665	0.0294724	0.053714
k__Bacteria;p__Bacteroidetes;c__Bacteroidia;o__Bacteroidales;f__S24-7	0.0517142	0.0342269	0.0336683	0.0122031	0.0211707	0.0581358	0.0540808	0.0132799	0.0740572	0.069742	0.139602	0.0158153	0.0764224	0.0221031	0.0483016	0.0348746	0.00932062	0.046084	0.0929539	0.00652569	0.0203926	0.0547018	0.0308707	0.00826161	0.0712025	0.00522027	0.121749	0.0116941	0.0135545	0.10837	0.115328	0.0504935	0.0437007	0.0116795	6.21283e-05	5.50943e-05	6.44164e-05	0.00011992	6.4373e-05	4.1468e-05	1.64492e-05	4.26727e-06	0	0	1.49482e-05	2.83246e-05	0	0	2.43667e-05
k__Bacteria;p__Bacteroidetes;c__Bacteroidia;o__Bacteroidales;f__[Barnesiellaceae]	0.0739147	0.015056	0.0137703	0.0534266	0.014226	0.0129478	0.0407037	0.0144533	0.0310649	0.0215473	0.0108853	0.0298444	0.0113233	0.00843995	0.0251145	0.0191701	0.00512341	0.0121931	0.0109959	0.0222911	0.0194862	0.0295136	0.00537589	0.0112302	0.00921711	0.0133871	0.0219172	0.0191165	0.0360048	0.031374	0.0256336	0.019124	0.00919778	0.00245821	0.020871	0.0062299	0.0138863	0.0135643	0.0184156	0.0177224	0.0162298	0.02545	0.0278384	0.0142327	0.0214656	0.0122929	0.00678928	0.00450085	0.0120469
k__Bacteria;p__Bacteroidetes;c__Bacteroidia;o__Bacteroidales;f__[Odoribacteraceae]	0.0285145	0.021947	0.021345	0.0214362	0.0218802	0.0211643	0.0280215	0.0137651	0.0243099	0.0202841	0.0259393	0.0242978	0.0222157	0.0309617	0.0232916	0.00424312	0.00113402	0.0116733	0.0150781	0.0142299	0.0383238	0.0263836	0.0103966	0.00429417	0.0163239	0.0120851	0.00903849	0.0274711	0.0128629	0.0236817	0.00695511	0.0163427	0.00937178	0.00250471	0.0243336	0.0139092	0.00946921	0.0170486	0.0147464	0.0126374	0.00632197	0.0142185	0.0105247	0.0229629	0.0216998	0.0194802	0.0137996	0.00745876	0.0127633
k__Bacteria;p__Bacteroidetes;c__Bacteroidia;o__Bacteroidales;f__[Paraprevotellaceae]	0.0180177	0.00992976	0.00867381	0.0402595	0.0161741	0.0132509	0.000449652	0.0247884	0.016116	0.032772	0.0074248	0.0146076	0.00677017	0.0215116	0.0164819	0.0106658	0.00285054	1.05023e-05	2.58363e-05	4.71412e-05	7.99709e-05	4.9292e-05	4.21402e-05	1.86703e-05	7.24128e-05	1.24589e-05	0.000204071	0.000400286	0.000134849	0.000333817	0.000138676	0.000112152	0.000122154	3.26469e-05	0.0876878	0.101488	0.128883	0.0801133	0.159427	0.0230821	0.128945	0.271189	0.113763	0.0256563	0.33905	0.250467	0.148328	0.106492	0.178213
k__Bacteria;p__Chlamydiae;c__Chlamydiia;o__Chlamydiales;f__Chlamydiaceae	0	0	0	0	0	0	0	0	0	0	0	0	0	0	0	0	0	0	0	0	0	0	0	0	0	0	0	0.0142731	4.34998e-06	0	7.11157e-06	0.00102032	0.0038144	0.00101944	0	0	4.60117e-06	0	0	0	0	0	0	0	0	0	0	0	0
k__Bacteria;p__Chloroflexi;c__Thermomicrobia;o__JG30-KF-CM45;f__	0	0	0	0	0	0	0	0	0	0	0	0	0	9.09968e-06	6.49977e-07	2.43199e-06	6.49977e-07	0	0	0	0	0	0	0	0	0	0	0	0	0	0	0	0	0	0	0	0	0	0	0	0	0	0	0	0	0	0	0	0
k__Bacteria;p__Deferribacteres;c__Deferribacteres;o__Deferribacterales;f__Deferribacteraceae	0.000163597	6.02586e-05	0.000135793	0.000352295	0.00102817	0.000371475	0.000378116	0.000970326	0.00696265	0.000307818	0.000123588	0.000788233	0.00486499	0.000172894	0.00119144	0.00206597	0.000552153	5.25114e-06	2.58363e-05	2.02034e-05	0	6.16151e-06	2.40801e-05	1.86703e-05	5.17234e-05	2.49178e-05	7.42076e-06	8.00572e-05	0.000452398	3.38655e-05	1.42231e-05	5.46292e-05	0.000116376	3.11027e-05	0	0	0	0	0	0	0	0	0	0	0	0	0	0	4.87334e-06
k__Bacteria;p__Elusimicrobia;c__Elusimicrobia;o__Elusimicrobiales;f__Elusimicrobiaceae	0.00765367	0.00824252	0.00643746	0.00487831	0.000847789	0.00211154	0.000674478	0.00247095	0.0037088	0.00376812	0.00140225	0.0032614	0.00108867	0.0134812	0.00428765	0.00361198	0.000965342	0.000215297	4.13381e-05	0.0021887	6.21996e-05	0.00295136	9.63206e-05	0.00404212	0.0044689	0.00130818	2.59727e-05	0.00697641	0.0259259	0.000928882	0.00139742	0.00361636	0.00674896	0.00180373	6.21283e-05	0.00469573	0.00144937	0.00639574	0.00025254	0.00138399	0.00220419	0.00692151	0.00444395	0.00345903	9.4672e-05	0.00537459	0.000393682	0	0.00142789
k__Bacteria;p__Firmicutes;c__Bacilli;o__Bacillales;Other	8.84306e-06	4.30419e-06	0	1.4679e-05	4.20888e-05	9.77565e-06	5.10968e-06	3.38486e-05	0	0	9.50679e-06	1.4463e-05	1.13403e-05	9.09968e-06	1.16471e-05	1.22878e-05	3.28406e-06	0	5.16726e-06	0.000114486	1.77713e-05	0.000104746	0.000102341	5.60109e-05	0.00015517	8.09828e-05	3.71038e-06	6.29021e-05	9.13496e-05	0.000241896	8.53388e-05	8.01337e-05	6.61467e-05	1.76785e-05	4.14188e-06	4.23802e-06	9.20234e-06	1.33245e-05	0	2.59175e-05	2.19322e-05	8.53453e-06	1.72748e-05	5.508e-06	1.49482e-05	1.41623e-05	0	0	6.33534e-05
k__Bacteria;p__Firmicutes;c__Bacilli;o__Bacillales;f__	0	0	0	0	0	0	0	0	4.94506e-06	0	0	0	1.70105e-05	0	1.56825e-06	4.6358e-06	1.23897e-06	0	0	0	0	0	0	0	0	0	0	0	0	0	0	0	0	0	0	0	4.60117e-06	0	0	0	0	4.26727e-06	0	0	0	0	0	0	0
k__Bacteria;p__Firmicutes;c__Bacilli;o__Bacillales;f__Bacillaceae	0	1.72167e-05	0.000165498	0	3.00634e-05	0	0	0	0.000479671	6.89937e-05	8.08077e-05	0	0.00279539	9.09968e-06	0.000260481	0.000740807	0.000197989	5.25114e-06	5.16726e-06	0.000188565	0	0	0	2.80055e-05	0	6.22944e-06	0	7.43388e-05	0	9.67586e-06	0	2.26595e-05	5.17878e-05	1.38409e-05	0	4.23802e-05	0.000184047	6.66223e-06	0	0	0.000164492	0.000106682	4.3187e-06	0	0	7.08115e-06	6.9067e-06	0	0
k__Bacteria;p__Firmicutes;c__Bacilli;o__Bacillales;f__Staphylococcaceae	0	8.60837e-06	0	4.89299e-06	4.20888e-05	0	1.02194e-05	0	0	0	9.50679e-06	2.16945e-05	0	0	6.92934e-06	1.19703e-05	3.19921e-06	0	5.16726e-06	0	0	1.2323e-05	1.20401e-05	0	0	0	0	0	3.47999e-05	3.87034e-05	2.48905e-05	9.13744e-06	1.38207e-05	3.69373e-06	0	0	0	0	0	0	0	4.26727e-06	0	0	0	0	0	0	0
k__Bacteria;p__Firmicutes;c__Bacilli;o__Lactobacillales;f__Aerococcaceae	0	0	0	1.9572e-05	0	0	1.5329e-05	9.02629e-05	0	0	0	7.23149e-06	0	1.36495e-05	1.04318e-05	2.3988e-05	6.41107e-06	0	0	0	0	0	0	0	0	1.24589e-05	0	0	4.34998e-06	4.83793e-06	0	1.5462e-06	3.5527e-06	9.49498e-07	0	0	0	0	1.98071e-05	0	2.74153e-05	0	0	0	0	0	0	0	4.87334e-06
k__Bacteria;p__Firmicutes;c__Bacilli;o__Lactobacillales;f__Enterococcaceae	3.97938e-05	4.30419e-06	5.51661e-05	2.4465e-05	4.81015e-05	4.88782e-06	5.62065e-05	0.000146677	4.94506e-06	0.000106144	2.3767e-05	6.50835e-05	0.000124743	0.000191093	6.39556e-05	5.76193e-05	1.53994e-05	2.10045e-05	3.61709e-05	0.00012122	3.55426e-05	3.6969e-05	6.02003e-06	9.33515e-05	0	4.98355e-05	0	2.85919e-05	4.78498e-05	0	1.77789e-05	3.53096e-05	3.53843e-05	9.45684e-06	6.62702e-05	0.000402612	4.14105e-05	3.99734e-05	0.000163408	3.62845e-05	3.83814e-05	5.54745e-05	4.3187e-05	4.9572e-05	0.000134534	0.00018411	0	2.13311e-05	1.94934e-05
k__Bacteria;p__Firmicutes;c__Bacilli;o__Lactobacillales;f__Lactobacillaceae	0.000897571	0.000581065	0.000772325	0.0045358	0.00260951	0.000366587	0.00648418	0.00426492	0.00176539	0.0031631	0.00100772	0.0019742	0.00208662	0.00108741	0.00225688	0.00179214	0.00047897	0.00272534	0.0002842	0.00172402	0.00166162	0.00224279	0.00128829	0.00572245	0.0110895	0.0139602	0.00745787	0.000508935	0.00229679	0.00397678	0.00755248	0.00446366	0.00416589	0.00111338	0.00494955	0.00100441	0.00241101	0.00592938	0.00582328	0.0038617	0.000641518	0.000951601	0.000444826	0.000996949	0.00282521	0.00254921	0.00229302	0.0142278	0.00410823
k__Bacteria;p__Firmicutes;c__Bacilli;o__Lactobacillales;f__Leuconostocaceae	2.65292e-05	0	3.81919e-05	1.4679e-05	2.40507e-05	4.88782e-06	5.62065e-05	0.000372334	1.48352e-05	5.30721e-06	0	2.16945e-05	1.70105e-05	1.81994e-05	4.38519e-05	9.57521e-05	2.55908e-05	2.62557e-05	1.55018e-05	0.000107751	4.44283e-05	9.24226e-05	0.000108361	5.60109e-05	4.13787e-05	8.72122e-05	0	0.000125804	0.00010875	7.25689e-05	3.2002e-05	6.56033e-05	4.01378e-05	1.07273e-05	8.28377e-06	4.66183e-05	2.7607e-05	5.996e-05	0.000103987	0.000139954	2.74153e-05	2.13363e-05	2.15935e-05	0	0	2.12434e-05	0	1.42207e-05	1.94934e-05
k__Bacteria;p__Firmicutes;c__Bacilli;o__Lactobacillales;f__Streptococcaceae	0.00195874	0.000671453	0.00700609	0.00367464	0.00186393	2.93269e-05	0.00560021	0.00323818	0.000276923	0.00481364	0.00124064	0.00156923	0.00650934	0.000414035	0.00277617	0.00238734	0.000638042	0.0016016	0.000341039	0.018082	0.00014217	0.0024646	0.000234781	0.0010362	0.000465511	0.00213047	1.85519e-05	0.00145818	0.000265349	0.0001403	0.000103118	0.00203456	0.00468955	0.00125334	0.00160705	0.0034667	0.00114569	0.00111259	0.00323846	0.00233257	0.00019739	0.000512072	0.000405958	0.0015863	0.00128056	0.00196148	0.000179574	0.00369027	0.000994162
k__Bacteria;p__Firmicutes;c__Bacilli;o__Turicibacterales;f__Turicibacteraceae	0	4.30419e-06	0	0	0	0	0	0	0	0	0	0	0	0	3.07442e-07	1.15034e-06	3.07442e-07	0	0	6.73446e-06	0	0	0	2.80055e-05	0	0	0	0	1.30499e-05	5.80552e-05	3.55578e-06	7.81434e-06	1.6474e-05	4.40286e-06	0	0	0	0	0	0	0	0	0	0	0	7.08115e-06	0	0	0
k__Bacteria;p__Firmicutes;c__Clostridia;Other;Other	0.000468682	0.000395985	0.0005262	3.42509e-05	0.000745573	0.000200401	7.15355e-05	0.000112829	0.000365934	0.000700551	0.000199643	0.000853316	0.000153094	0.00028664	0.000365331	0.000262849	7.02494e-05	0.000362328	0.000449552	0.000491616	0	0.00049292	0.000463543	0.000644125	2.06894e-05	0.000292784	0	0.000142959	0.000791697	1.45138e-05	0.000273795	0.00031718	0.000255389	6.82555e-05	3.31351e-05	0.000283948	0.00019785	0.00047968	0.000282251	0.000362845	0.000345433	0.000533408	0.000863741	5.508e-05	0.000239171	0.000424869	0.000193388	5.68828e-05	0.000272907
k__Bacteria;p__Firmicutes;c__Clostridia;o__;f__	0	0	0	0	0	0	0	0	0	0	0	0	0	0	0	0	0	0	0	0	0	0	0	0	0	0	0	0	0	0	0	0	0	0	0	1.69521e-05	1.84047e-05	0.000126582	0	2.59175e-05	0	0	1.29561e-05	0	0	0	6.9067e-06	0	0
k__Bacteria;p__Firmicutes;c__Clostridia;o__Clostridiales;Other	0.00161386	0.00129986	0.00130701	0.002789	0.00104621	0.000591427	0.00203876	0.00109444	0.000786265	0.00307818	0.000898391	0.00396286	0.00212064	0.000928167	0.00168251	0.000996591	0.00026635	0.00660068	0.00207724	0.00274766	0.00411406	0.00124462	0.00389496	0.00319262	0.000951711	0.00488388	0.000337645	0.00219585	0.00123539	0.00286405	0.00490342	0.00294599	0.00178098	0.000475986	0.00407976	0.00744197	0.00544318	0.00570286	0.00452592	0.0200187	0.0047264	0.00104548	0.00272078	0.00252267	0.00657721	0.00101969	0.00463439	0.002126	0.00492208
k__Bacteria;p__Firmicutes;c__Clostridia;o__Clostridiales;f__	0.0575904	0.0689574	0.038629	0.0644015	0.0373448	0.0414488	0.0619242	0.0542706	0.0406039	0.0577	0.0334829	0.0628272	0.0392431	0.0531194	0.0508245	0.0119236	0.00318673	0.0630451	0.0478075	0.0653445	0.00567793	0.0693909	0.0484131	0.117371	0.040096	0.0287364	0.00795506	0.0585332	0.129808	0.0400677	0.0295201	0.0536976	0.0354954	0.00948655	0.0186178	0.0896893	0.0618581	0.0977282	0.0462495	0.0725327	0.0638996	0.071225	0.0972917	0.0392005	0.0596782	0.0736794	0.0857121	0.0474687	0.0614821
k__Bacteria;p__Firmicutes;c__Clostridia;o__Clostridiales;f__Christensenellaceae	0.00107885	0.00129556	0.00111605	0.00132111	0.00149716	0.0011633	0.00123654	0.0035541	0.000553847	0.000753623	0.00111229	0.00138845	0.000703099	0.000987315	0.00126866	0.000710602	0.000189916	0.000913698	0.00083193	0.00284868	8.88565e-05	0.00121998	0.00121003	0.00200706	0.000186204	0.00222391	1.85519e-05	0.000566119	0.00334514	0.000483793	0.00136186	0.00123613	0.00103099	0.000275545	0.000654418	0.00194525	0.00126072	0.00201865	0.00105968	0.00202675	0.00189165	0.00141673	0.00297559	0.00121176	0.00129053	0.00265543	0.0022723	0.000931456	0.00262673
k__Bacteria;p__Firmicutes;c__Clostridia;o__Clostridiales;f__Clostridiaceae	0.000579221	0.000456244	0.000241882	0.000127218	0.000697472	0.000508334	0.00115479	0.00063184	0.000454946	0.000525414	0.000437312	0.00067976	0.000884544	0.000382186	0.000554369	0.000256944	6.86713e-05	0.00134429	0.000811261	0.000296316	6.21996e-05	0.00141715	0.000692304	0.000317395	0.000299996	0.000629174	1.11311e-05	0.000365976	0.00106575	0.000570876	0.000152899	0.000574051	0.000450367	0.000120366	0.000207094	0.000233091	0.00015644	0.000546302	0.000361479	0.000253991	0.000542823	0.000213363	0.000561431	9.91441e-05	0.00016443	0.000701034	0.000255548	6.39932e-05	0.00017544
k__Bacteria;p__Firmicutes;c__Clostridia;o__Clostridiales;f__Dehalobacteriaceae	0.00191452	0.00253086	0.00113303	0.00177616	0.0027959	0.000342148	0.00209497	0.0011847	0.00082088	0.00150194	0.00172548	0.00229238	0.00182579	0.00224307	0.00172727	0.00067902	0.000181476	0.00126552	0.00106446	0.00176443	0	0.0024646	0.000800665	0.0029219	0.000217238	0.000498355	3.71038e-06	0.00135525	0.00404548	9.67586e-05	0.000689822	0.00122773	0.00120836	0.000322947	0.00118458	0.00191559	0.00137575	0.00378414	0.00137659	0.00122849	0.00274701	0.00158316	0.00324766	0.000925345	0.000951702	0.00162866	0.00245878	0.000341297	0.000852835
k__Bacteria;p__Firmicutes;c__Clostridia;o__Clostridiales;f__EtOH8	3.53722e-05	9.03879e-05	2.54613e-05	1.9572e-05	0.000114241	1.95513e-05	0.000255484	3.38486e-05	5.93407e-05	6.36865e-05	0.000109328	9.40094e-05	5.67016e-05	0.000141045	7.98593e-05	6.35459e-05	1.69833e-05	0	1.03345e-05	6.06101e-05	0	4.31305e-05	5.41803e-05	0	1.03447e-05	0	0	1.14367e-05	0.000300149	0	1.06673e-05	3.57752e-05	7.89834e-05	2.11092e-05	2.48513e-05	0.000139855	0.000105827	0.000153231	9.90354e-06	4.1468e-05	6.57967e-05	8.53453e-05	0.000172748	2.754e-05	0	5.66492e-05	8.97871e-05	0	9.74668e-06
k__Bacteria;p__Firmicutes;c__Clostridia;o__Clostridiales;f__Eubacteriaceae	4.42153e-06	1.29126e-05	1.27306e-05	6.36089e-05	6.01269e-06	4.88782e-06	4.08774e-05	2.25657e-05	0	1.59216e-05	9.50679e-06	5.06205e-05	3.96911e-05	2.27492e-05	2.18933e-05	1.94609e-05	5.20114e-06	0.000141781	9.30108e-05	6.73446e-05	8.88565e-06	7.39381e-05	5.41803e-05	7.46812e-05	1.03447e-05	1.86883e-05	7.42076e-06	2.28735e-05	8.69996e-06	1.93517e-05	1.77789e-05	4.42128e-05	4.09321e-05	1.09396e-05	1.65675e-05	0.000101713	6.44164e-05	0.000566289	0.000133698	6.73854e-05	0.000131593	5.97417e-05	6.04618e-05	3.3048e-05	5.97928e-05	0.000134542	8.28804e-05	9.95449e-05	6.33534e-05
k__Bacteria;p__Firmicutes;c__Clostridia;o__Clostridiales;f__Lachnospiraceae	0.0338203	0.0619071	0.0365878	0.0530351	0.0443315	0.0434185	0.057162	0.057599	0.0241517	0.0473668	0.0334544	0.0520306	0.071563	0.0378547	0.0467345	0.012989	0.00347145	0.11741	0.0643324	0.0738636	0.0450147	0.0561436	0.0584064	0.0875917	0.0465407	0.0661318	0.0182365	0.160137	0.0561148	0.051224	0.0433663	0.0674653	0.0351799	0.00940223	0.0315984	0.0723007	0.0592999	0.081046	0.0893943	0.125114	0.0789615	0.0246392	0.0505331	0.0453694	0.0545958	0.050694	0.0991111	0.0688851	0.0569889
k__Bacteria;p__Firmicutes;c__Clostridia;o__Clostridiales;f__Peptococcaceae	0	0	0	0	0	0	0	0	0	0	0	0	0	0	0	0	0	2.10045e-05	0	1.34689e-05	0	0	0	1.86703e-05	0	0	0	5.71837e-06	0.000195749	4.83793e-06	0	1.85321e-05	5.1543e-05	1.37755e-05	0	3.81422e-05	0	0	0	0	0	0	0.000103649	0	0	4.9568e-05	0	0	1.94934e-05
k__Bacteria;p__Firmicutes;c__Clostridia;o__Clostridiales;f__Peptostreptococcaceae	4.42153e-06	8.60837e-06	8.48709e-06	4.89299e-06	0	0	2.04387e-05	2.25657e-05	4.94506e-06	5.30721e-06	0	1.4463e-05	0	0	6.72355e-06	7.57268e-06	2.02388e-06	0	2.06691e-05	0	0	0	2.40801e-05	3.73406e-05	0	0	0	5.71837e-06	0	9.19207e-05	3.55578e-06	1.30918e-05	2.55653e-05	6.83262e-06	0	0	0	0	0	0	0	4.26727e-06	0	0	0	0	0	0	9.74668e-06
k__Bacteria;p__Firmicutes;c__Clostridia;o__Clostridiales;f__Ruminococcaceae	0.0909111	0.165423	0.11402	0.0795796	0.112696	0.0882008	0.163244	0.145131	0.0628072	0.12266	0.0911891	0.107945	0.101048	0.115766	0.111473	0.030074	0.00803761	0.144805	0.146792	0.149902	0.0623862	0.148042	0.0964289	0.162665	0.0570406	0.117892	0.0342765	0.13222	0.154955	0.0967054	0.0682568	0.112312	0.042778	0.0114329	0.087663	0.145263	0.154089	0.143291	0.170782	0.150503	0.148514	0.109818	0.121118	0.0789132	0.108893	0.120004	0.125239	0.084663	0.0954688
k__Bacteria;p__Firmicutes;c__Clostridia;o__Clostridiales;f__Syntrophomonadaceae	4.42153e-06	2.58251e-05	1.27306e-05	1.9572e-05	1.80381e-05	0	0	0	0	2.6536e-05	0	2.8926e-05	5.67016e-06	1.81994e-05	1.14228e-05	1.1213e-05	2.99681e-06	1.05023e-05	2.58363e-05	4.71412e-05	0	0	0	2.80055e-05	0	0	0	0	0.00010875	0	3.55578e-06	1.5985e-05	3.04406e-05	8.1356e-06	0	1.27141e-05	1.38035e-05	0	0	5.1835e-06	0	0	3.45496e-05	0	1.49482e-05	2.12434e-05	2.07201e-05	0	4.87334e-06
k__Bacteria;p__Firmicutes;c__Clostridia;o__Clostridiales;f__Veillonellaceae	0.0619014	0.0731238	0.0388539	0.0504663	0.091964	0.0627401	0.0783416	0.0772538	0.0997122	0.0673485	0.0485226	0.0412701	0.0710017	0.0508672	0.0652405	0.0182098	0.00486678	0.0607346	0.0423251	0.0320089	0.158742	0.0463222	0.052278	0.0989619	0.0501614	0.0913485	0.0341986	0.0349392	0.0617567	0.0764344	0.0372824	0.0626782	0.0347223	0.00927994	0.0803691	0.0714404	0.0390409	0.103125	0.0497257	0.0160274	0.0902182	0.0976778	0.0412436	0.133211	0.0700573	0.10257	0.0521041	0.0894411	0.0619402
k__Bacteria;p__Firmicutes;c__Clostridia;o__Clostridiales;f__[Mogibacteriaceae]	0.000137067	0.000189384	0.000140037	0.000181041	0.000132279	9.28687e-05	0.000393445	0.000214374	6.42858e-05	0.000137987	9.03145e-05	0.00028926	0.000198455	0.000195643	0.00017546	8.57419e-05	2.29155e-05	0.000441095	0.000186022	0.000323254	0.000195484	0.000258783	0.000252841	0.000224044	0.000165515	0.000373767	0.00028941	0.000165833	0.000600298	0.000406386	0.000142231	0.000287497	0.000130058	3.47594e-05	0.000294074	0.000182235	0.000326683	0.000259827	0.000658585	0.000352478	0.000378331	0.000174958	0.000315265	0.000154224	0.000398619	0.000439031	0.000455842	0.000234642	0.000214427
k__Bacteria;p__Firmicutes;c__Clostridia;o__Clostridiales;f__[Tissierellaceae]	0	0	0	0	0	0	0	0	0	0	0	0	0	0	0	0	0	0	0	0	0	0	0	0	0	0	0	0	0	0	0	0	0	0	2.48513e-05	0	0	0	0	0	0	0	0	0	0	0	0	0	0
k__Bacteria;p__Firmicutes;c__Clostridia;o__SHA-98;f__	4.42153e-06	0	8.48709e-06	0	0	0	0	0	9.89012e-06	0	0	0	0	0	1.62848e-06	3.42241e-06	9.14678e-07	0	2.58363e-05	0	8.88565e-06	0	6.02003e-06	0	0	1.24589e-05	0	0	2.17499e-05	0	0	5.35363e-06	8.81317e-06	2.35542e-06	0	0	0	0	0	0	0	4.26727e-06	4.3187e-06	0	1.49482e-05	7.08115e-06	0	0	0
k__Bacteria;p__Firmicutes;c__Erysipelotrichi;o__Erysipelotrichales;f__Erysipelotrichaceae	0.000977158	0.000981354	0.000848709	0.000455048	0.00150317	0.000889584	0.000899304	0.00116213	0.000637913	0.00129496	0.000579914	0.000867779	0.00529593	0.000759823	0.0012252	0.00120375	0.000321716	0.00570798	0.000842264	0.000969762	0.000542025	0.00255702	0.00104749	0.000877504	0.000610336	0.000990481	0.000185519	0.00282487	0.00174869	0.00110789	0.000494254	0.00146472	0.0014356	0.000383679	0.000542587	0.00285219	0.00176225	0.00303131	0.00412978	0.00546859	0.00365172	0.000311511	0.000755773	0.000649944	0.00105634	0.00131709	0.00133299	0.00114477	0.00110625
k__Bacteria;p__Fusobacteria;c__Fusobacteriia;o__Fusobacteriales;f__Fusobacteriaceae	8.84306e-06	0.0120173	0.00093358	2.93579e-05	0.000877852	1.95513e-05	0.00189569	0.00181654	0.00112747	0.00639519	0.000304217	0.000896705	0.00238714	0.00835805	0.00264768	0.00365251	0.000976175	0.00320319	3.61709e-05	0.00100343	0.000302112	1.84845e-05	0.000234781	0.00312728	0.000299996	1.86883e-05	0	0.00122945	0.000521998	4.83793e-05	0.000544035	0.000756286	0.001087	0.000290513	0.000107689	0.000165283	0	2.66489e-05	9.90354e-06	5.1835e-06	2.74153e-05	1.70691e-05	0	0.000749088	0	0.00012038	0	0	2.43667e-05
k__Bacteria;p__Lentisphaerae;c__[Lentisphaeria];o__Victivallales;f__Victivallaceae	0.00273693	0.00418797	0.00361974	0.00356699	0.00270571	0.0011242	0.00463959	0.00318177	0.00275934	0.00176199	0.00134996	0.00365914	0.00489334	0.00466813	0.00320392	0.00121039	0.00032349	0.00424292	0.00255263	0.00436393	2.6657e-05	0.00229824	0.00794043	0.00366871	0.00124136	0.00527634	6.30765e-05	0.0051065	0.0114709	0.00228834	0.00191657	0.0037469	0.00309786	0.000827937	0.000973343	0.0056959	0.00191409	0.0070553	0.00208965	0.00930437	0.00904156	0.00849186	0.00607642	0.00332133	0.00217746	0.00461691	0.0054701	0.000824801	0.00217351
k__Bacteria;p__Planctomycetes;c__Planctomycetia;o__Gemmatales;f__Isosphaeraceae	0	0	0	0	0	0	0	0	0	0	0	0	0	9.09968e-06	6.49977e-07	2.43199e-06	6.49977e-07	0	0	0	0	0	0	0	0	0	0	0	0	0	0	0	0	0	0	0	0	0	0	0	0	0	0	0	0	0	0	0	0
k__Bacteria;p__Proteobacteria;c__Alphaproteobacteria;o__;f__	4.42153e-05	0.000154951	0	0.000386546	0.000234495	1.46635e-05	0.000270813	9.02629e-05	0.000247253	0.000191059	9.03145e-05	0.000101241	0.000164435	0.000136495	0.00015191	0.000107672	2.87765e-05	0	0	2.02034e-05	0	3.6969e-05	0	9.33515e-05	0	0	0	4.00286e-05	0.000287099	4.83793e-06	1.77789e-05	3.57334e-05	7.69518e-05	2.05662e-05	0.000124257	0.000144093	1.84047e-05	0.000686209	0	3.62845e-05	5.48306e-05	9.81472e-05	3.02309e-05	0	1.99309e-05	4.9568e-05	4.83469e-05	2.84414e-05	2.92401e-05
k__Bacteria;p__Proteobacteria;c__Alphaproteobacteria;o__RF32;f__	0.000110538	2.58251e-05	1.69742e-05	0.000929668	6.61396e-05	5.37661e-05	0	4.51314e-05	9.89012e-06	1.59216e-05	0	1.4463e-05	1.70105e-05	2.7299e-05	9.51876e-05	0.000242027	6.46845e-05	0.00118676	0.000470221	0.000309785	0	8.62611e-05	0.000180601	0.000849499	0.000620681	0.00219276	0	0.000188706	0.000830847	1.45138e-05	0.000391136	0.000522984	0.000603233	0.000161221	1.24257e-05	5.50943e-05	0	0	0.000663537	6.73854e-05	0.000312534	0.000243234	0.000224573	7.1604e-05	0.000119586	0.000262003	0.000145041	0	2.92401e-05
k__Bacteria;p__Proteobacteria;c__Alphaproteobacteria;o__Rhizobiales;f__Bradyrhizobiaceae	0	0	8.48709e-06	0	0	0	0	0	0	0	0	0	0	0	6.06221e-07	2.26827e-06	6.06221e-07	0	0	6.73446e-06	0	0	0	0	0	0	0	0	0	4.83793e-06	0	8.26599e-07	2.13384e-06	5.70294e-07	0	0	0	0	0	0	0	0	0	0	9.96547e-06	0	0	0	1.462e-05
k__Bacteria;p__Proteobacteria;c__Alphaproteobacteria;o__Rhizobiales;f__Brucellaceae	0	0	0	0	0	0	0	0	0	0	0	0	0	0	0	0	0	0	0	0	0	0	0	0	0	0	0	0	0	0	0	0	0	0	0	0	0	0	0	0	0	8.53453e-06	0	0	0	0	0	0	0
k__Bacteria;p__Proteobacteria;c__Alphaproteobacteria;o__Rhizobiales;f__Hyphomicrobiaceae	0	0	0	0	0	9.77565e-06	0	0	9.89012e-06	0	0	0	0	0	1.4047e-06	3.57075e-06	9.54323e-07	0	0	0	0	0	0	0	0	0	0	0	0	0	0	0	0	0	0	0	0	0	0	0	1.09661e-05	1.28018e-05	0	0	0	0	0	0	9.74668e-06
k__Bacteria;p__Proteobacteria;c__Alphaproteobacteria;o__Rhizobiales;f__Phyllobacteriaceae	0	0	0	0	0	0	0	0	0	0	0	0	5.67016e-06	0	4.05011e-07	1.51541e-06	4.05011e-07	5.25114e-06	0	0	0	0	0	0	0	0	0	0	0	0	0	3.75081e-07	1.40343e-06	3.75081e-07	0	0	0	0	0	0	0	0	0	0	0	0	0	0	0
k__Bacteria;p__Proteobacteria;c__Alphaproteobacteria;o__Rhizobiales;f__Rhizobiaceae	0	0	0	0	0	0	0	0	0	0	0	0	0	0	0	0	0	0	0	0	0	0	0	0	0	0	0	0	0	0	0	0	0	0	0	0	0	2.66489e-05	0	0	0	0	0	0	0	0	0	0	0
k__Bacteria;p__Proteobacteria;c__Alphaproteobacteria;o__Rhodospirillales;f__Rhodospirillaceae	0	0	0	0	0	0	0	0	0	0	0	0	0	0	0	0	0	0	0	0	0	0	6.02003e-06	0	0	0	0	0	0	0	0	4.30002e-07	1.60892e-06	4.30002e-07	0	0	0	0	0	0	0	0	4.3187e-06	0	0	0	0	0	0
k__Bacteria;p__Proteobacteria;c__Betaproteobacteria;Other;Other	0	0	0	0	0	4.88782e-06	0	0	0	0	0	0	0	0	3.4913e-07	1.30633e-06	3.4913e-07	0	0	0	0	0	0	0	1.03447e-05	0	0	0	0	0	0	7.38906e-07	2.76473e-06	7.38906e-07	0	0	0	0	0	0	0	0	0	0	0	0	0	0	0
k__Bacteria;p__Proteobacteria;c__Betaproteobacteria;o__Burkholderiales;Other	0	0	0	0	0	0	0	0	0	0	0	0	0	0	0	0	0	0	0	0	0	0	0	0	0	0	0	0	0	0	0	0	0	0	4.14188e-06	0	0	0	0	5.1835e-06	0	0	0	0	0	0	0	0	0
k__Bacteria;p__Proteobacteria;c__Betaproteobacteria;o__Burkholderiales;f__Alcaligenaceae	0.0100899	0.0231436	0.0155059	0.0178203	0.0269008	0.0215162	0.0139494	0.0113731	0.0182374	0.0179012	0.00829943	0.0142316	0.0115841	0.0128214	0.0159553	0.00529882	0.00141617	0.013758	0.0261774	0.013671	0.0358891	0.0215098	0.0296427	0.0218629	0.0242583	0.0225257	0.0184332	0.0267219	0.0184483	0.0135172	0.00954372	0.0211399	0.00721165	0.00192739	0.00817194	0.0221564	0.00782199	0.0126782	0.0156922	0.0249896	0.0195635	0.0176323	0.025299	0.0152296	0.0159049	0.0126115	0.0108228	0.00485637	0.00861607
k__Bacteria;p__Proteobacteria;c__Betaproteobacteria;o__Burkholderiales;f__Comamonadaceae	0	0	0	0	0	0	0	0	0	0	4.75339e-06	0	0	0	3.39528e-07	1.2704e-06	3.39528e-07	0	0	0	0	0	6.02003e-06	9.33515e-06	0	6.22944e-06	0	0	0	0	0	1.54176e-06	3.14904e-06	8.41615e-07	0	0	0	0	0	0	0	0	0	5.508e-06	0	0	0	2.13311e-05	0
k__Bacteria;p__Proteobacteria;c__Betaproteobacteria;o__Burkholderiales;f__Oxalobacteraceae	6.19014e-05	0.000180776	0.000135793	0.000166362	4.81015e-05	6.84295e-05	0.000148181	7.898e-05	5.93407e-05	7.96081e-05	5.22873e-05	0.000310954	0.000175775	0.000168344	0.000123917	7.40927e-05	1.98021e-05	0	0	0	0	0	0	0	4.13787e-05	0	0	0	4.78498e-05	0	3.55578e-05	8.91331e-06	1.78754e-05	4.77741e-06	0.000240229	0.000118665	0.000105827	0.000266489	0.00064373	0.000238441	0.000109661	0.000268838	0.000164111	0.000225828	0.000244154	0.000155785	0.000179574	4.97725e-05	0.000307021
k__Bacteria;p__Proteobacteria;c__Betaproteobacteria;o__MND1;f__	0	0	0	0	0	0	0	0	0	0	0	0	0	0	0	0	0	0	0	0	0	0	6.02003e-06	9.33515e-06	0	0	0	0	0	0	0	1.0968e-06	2.86282e-06	7.6512e-07	0	0	0	0	0	0	0	0	0	0	0	0	0	0	0
k__Bacteria;p__Proteobacteria;c__Betaproteobacteria;o__Nitrosomonadales;f__Nitrosomonadaceae	4.42153e-06	1.72167e-05	4.24355e-06	2.4465e-05	9.6203e-05	2.44391e-05	1.02194e-05	7.898e-05	9.89012e-06	5.30721e-05	1.90136e-05	1.4463e-05	4.53612e-05	4.54984e-06	2.90384e-05	2.89367e-05	7.73366e-06	0	0	0	0	0	3.01002e-05	0	0	0	0	0	0	0	0	2.15001e-06	8.04461e-06	2.15001e-06	1.65675e-05	5.50943e-05	2.30059e-05	5.996e-05	9.90354e-05	3.62845e-05	3.83814e-05	1.28018e-05	1.72748e-05	1.1016e-05	9.96547e-06	8.49738e-05	4.83469e-05	0	7.79735e-05
k__Bacteria;p__Proteobacteria;c__Betaproteobacteria;o__Rhodocyclales;f__Rhodocyclaceae	0	0	4.24355e-06	0	0	0	0	0	0	0	0	0	0	0	3.0311e-07	1.13414e-06	3.0311e-07	0	0	0	0	0	0	0	1.03447e-05	0	0	0	0	0	0	7.38906e-07	2.76473e-06	7.38906e-07	0	0	0	0	0	0	0	0	0	0	0	0	0	0	0
k__Bacteria;p__Proteobacteria;c__Deltaproteobacteria;o__Bdellovibrionales;f__Bdellovibrionaceae	0	0	0	0	0	0	0	0	0	0	0	0	0	0	0	0	0	0	0	0	0	0	1.20401e-05	0	0	0	0	0	0	0	0	8.60005e-07	3.21784e-06	8.60005e-07	0	0	0	0	0	0	0	0	0	0	0	0	0	0	0
k__Bacteria;p__Proteobacteria;c__Deltaproteobacteria;o__Desulfovibrionales;f__Desulfovibrionaceae	0.0242211	0.0372699	0.030927	0.0341188	0.0738839	0.0232025	0.0581379	0.0358344	0.0219462	0.0314611	0.0204729	0.0298805	0.0286796	0.0380458	0.034863	0.014663	0.00391884	0.0254838	0.0313085	0.016486	0.0161363	0.0176157	0.0353797	0.0201359	0.0118757	0.03562	0.00797361	0.0210493	0.0328511	0.00835027	0.0150161	0.0210916	0.00957648	0.00255942	0.00644063	0.0261317	0.0144569	0.0279347	0.0206835	0.0462316	0.0791589	0.0384353	0.0288662	0.0396301	0.0310674	0.0291248	0.0140413	0.0212955	0.0180216
k__Bacteria;p__Proteobacteria;c__Epsilonproteobacteria;o__Campylobacterales;f__Campylobacteraceae	0.0231511	0.0200575	0.0229958	0.0103389	0.0258125	0.00481939	0.00508413	0.0177254	0.00416869	0.0319759	0.00269517	0.00342773	0.0128316	0.000145595	0.0132307	0.0102894	0.00274996	0.00127603	0.0111406	0.00905785	0.0456722	0.00812086	0.0250132	0.0115943	0.00976538	0.00292161	0.0202921	0.00911508	0.0390585	0.00642961	0.0198235	0.0156629	0.0131378	0.00351123	0.000575722	0.00192406	0.000616557	0.00207861	0.00163408	0.000259175	0.00245093	0.00551331	0.00151586	0.00214812	0.00142008	0.000573573	0.00270743	0.000298635	0.00161795
k__Bacteria;p__Proteobacteria;c__Epsilonproteobacteria;o__Campylobacterales;f__Helicobacteraceae	0.00440384	0.00144621	0.0639757	0.00346913	0.0249346	0.00104111	0.00275923	0.0143744	0.0724006	0.0185911	0.0023149	0.00296491	0.0220456	0.0148052	0.0178233	0.0229094	0.00612278	0.0106966	8.78435e-05	0.0233147	0.000106628	3.08075e-05	0.0207751	0.00507832	0.00470683	0.00927564	2.96831e-05	0.0134096	6.08998e-05	9.67586e-05	0.00075027	0.00631569	0.00806494	0.00215545	0.0100565	0.00684865	0.007095	0.0021519	0.00130727	0.00373212	0.0550005	0.0443412	0.0136687	0.0106139	0.0055707	0.0122291	0.000490376	0.00258817	0.00694939
k__Bacteria;p__Proteobacteria;c__Gammaproteobacteria;o__Aeromonadales;f__Succinivibrionaceae	0.000123803	4.7346e-05	0.000144281	0.00282815	0.00450952	2.44391e-05	0.000837987	0.000519012	0.000138462	0.00421392	0.000142602	0.000701455	6.23717e-05	0.000982765	0.00109115	0.00156733	0.000418885	0.00336598	0.00017052	0.016991	0.000764166	0.00375852	0.0105652	0.00294057	0.0193653	0.00151998	0.00207781	0.0134325	0.00158339	0.0020029	0.00373002	0.00587627	0.00640979	0.00171309	0	4.23802e-06	4.60117e-06	6.66223e-06	9.90354e-06	0	0.000833425	1.28018e-05	0.000177067	0.000176256	0	0.000127461	0	0.00272327	4.87334e-06
k__Bacteria;p__Proteobacteria;c__Gammaproteobacteria;o__Enterobacteriales;f__Enterobacteriaceae	0.000128224	0.000163559	0.000173985	0.000440369	0.000595256	6.35417e-05	0.00031169	0.000981609	0.000187912	0.000472341	0.000998213	0.00014463	0.000691759	0.00116931	0.000465886	0.000368922	9.85986e-05	0.00219497	0.00026353	0.0045525	0.00106628	0.00105362	0.000469563	0.000625455	0.000351719	0.00212424	0.000159546	0.00234453	0.000582898	0.000735365	0.000928059	0.00124659	0.00119665	0.000319819	0.000940208	0.000737416	0.000165642	0.000326449	0.000316913	0.000238441	0.000641518	0.000644357	0.000246166	0.000616896	0.000199309	0.00049568	0.000227921	0.000255973	0.000487334
k__Bacteria;p__Proteobacteria;c__Gammaproteobacteria;o__Legionellales;f__	0	0	0	0	0	0	0	0	0	0	0	0	0	0	0	0	0	0	0	0	0	0	0	0	0	0	0	0	0	0	0	0	0	0	0	0	0	0	0	0	0	8.53453e-06	0	0	0	0	0	0	0
k__Bacteria;p__Proteobacteria;c__Gammaproteobacteria;o__Legionellales;f__Coxiellaceae	0	0	0	0	0	0	0	0	0	0	0	0	0	0	0	0	0	0	0	0	0	0	0	0	0	1.24589e-05	7.42076e-06	2.28735e-05	0	0	0	3.0538e-06	6.81022e-06	1.82011e-06	0	0	0	0	0	0	0	8.53453e-06	4.3187e-06	1.1016e-05	0	0	0	0	9.74668e-06
k__Bacteria;p__Proteobacteria;c__Gammaproteobacteria;o__Legionellales;f__Legionellaceae	0	0	0	0	0	0	0	0	0	0	0	0	0	0	0	0	0	0	0	0	0	0	1.80601e-05	9.33515e-06	2.06894e-05	0	0	0	0	0	1.06673e-05	4.19657e-06	7.38292e-06	1.97317e-06	0	0	0	0	0	0	0	0	0	0	9.96547e-06	0	0	0	0
k__Bacteria;p__Proteobacteria;c__Gammaproteobacteria;o__Pasteurellales;f__Pasteurellaceae	0	0	0	0	0	0	0	0	0	0	0	0	0	0	0	0	0	0	3.10036e-05	7.40791e-05	0.000213256	0	3.01002e-05	9.33515e-06	7.24128e-05	9.34416e-05	1.85519e-05	5.71837e-06	4.34998e-06	0.000667634	0.000110229	9.5008e-05	0.00017515	4.68107e-05	1.24257e-05	1.69521e-05	0	0	0	0	1.09661e-05	2.98709e-05	3.02309e-05	0	4.98273e-06	0.000169948	0	0	1.94934e-05
k__Bacteria;p__Proteobacteria;c__Gammaproteobacteria;o__Pseudomonadales;f__Moraxellaceae	0	0	0	0	0	0	0	0	0	0	0	0	0	0	0	0	0	0	0	0	0	0	0	0	0	0	0	0	0	0	0	0	0	0	0	0	0	2.66489e-05	0	0	0	0	0	1.6524e-05	0	0	0	0	0
k__Bacteria;p__Proteobacteria;c__Gammaproteobacteria;o__Pseudomonadales;f__Pseudomonadaceae	8.84306e-06	8.60837e-06	4.24355e-06	1.9572e-05	0	0	1.02194e-05	0	4.94506e-06	1.06144e-05	0	0	1.13403e-05	1.36495e-05	6.57397e-06	6.23144e-06	1.66542e-06	3.15068e-05	3.10036e-05	4.04068e-05	7.99709e-05	1.2323e-05	4.81603e-05	9.33515e-06	2.06894e-05	1.24589e-05	3.71038e-06	4.5747e-05	1.73999e-05	9.67586e-06	3.55578e-06	2.61388e-05	2.16153e-05	5.77693e-06	2.89932e-05	0	4.60117e-06	4.66356e-05	1.48553e-05	5.1835e-06	1.09661e-05	0	0	1.1016e-05	0	0	0	2.84414e-05	0
k__Bacteria;p__Spirochaetes;c__Spirochaetes;o__Sphaerochaetales;f__Sphaerochaetaceae	0	0	0	8.80738e-05	0	0	0	0	0	0	0	0	0	0	6.29099e-06	2.35387e-05	6.29099e-06	0	0	0	0	0	0	0	0	0	0	0	0	0	0	0	0	0	0	0	0	0	0	0	0	0	0	0	0	0	0	0	0
k__Bacteria;p__Synergistetes;c__Synergistia;o__Synergistales;f__Synergistaceae	0.0117701	0.0185338	0.0125779	0.0541997	0.0446442	0.0174691	0.0339743	0.0280266	0.0273313	0.030267	0.0145216	0.0444375	0.028107	0.058561	0.0303158	0.0152347	0.00407165	0.0638381	0.0739281	0.0448582	0.00416737	0.0630322	0.17077	0.0775844	0.0995676	0.0838981	0.00401092	0.0597913	0.0651497	0.0102564	0.0957359	0.0654706	0.0436545	0.0116672	0.0121316	0.0366716	0.0259506	0.0521586	0.022788	0.0745024	0.0689659	0.0452288	0.097322	0.0213711	0.0314311	0.038132	0.0346785	0.0159556	0.040478
k__Bacteria;p__TM7;c__TM7-3;o__I025;f__Rs-045	0	0	0	0	0	0	0	0	9.89012e-06	0	4.75339e-06	0	0	0	1.04597e-06	2.84325e-06	7.5989e-07	0	0	0	0	0	0	0	0	0	0	0	0	0	0	0	0	0	0	0	0	0	0	0	0	0	0	0	0	0	0	0	0
k__Bacteria;p__Tenericutes;c__Mollicutes;o__Anaeroplasmatales;f__Anaeroplasmataceae	0	8.60837e-06	0	0	0	0	0	0	0	5.30721e-06	0	0	0	0	9.9397e-07	2.60825e-06	6.97085e-07	5.25114e-06	0	0	0	0	0	0	0	0	0	0	0	0	0	3.75081e-07	1.40343e-06	3.75081e-07	0	0	0	0	0	0	5.48306e-06	0	0	0	0	0	0	0	0
k__Bacteria;p__Tenericutes;c__Mollicutes;o__Mycoplasmatales;f__Mycoplasmataceae	0	3.87377e-05	0.00013155	9.78598e-06	7.81649e-05	0	0	0	0	0	0	1.4463e-05	0	2.27492e-05	2.11036e-05	3.87329e-05	1.03518e-05	5.77625e-05	2.06691e-05	0	1.77713e-05	6.16151e-06	0	0	0	0	1.11311e-05	6.86204e-05	3.47999e-05	0	0	1.5494e-05	2.28714e-05	6.11264e-06	1.65675e-05	0	4.60117e-06	0	9.90354e-06	0	0	3.41381e-05	4.3187e-06	2.2032e-05	0	1.41623e-05	0	4.26621e-05	0
k__Bacteria;p__Tenericutes;c__Mollicutes;o__RF39;f__	0.00298011	0.00303875	0.0025334	0.00257371	0.00283799	0.000757613	0.00594767	0.00332844	0.0030511	0.000859768	0.00174925	0.00177172	0.00309023	0.00146505	0.00257034	0.00129165	0.000345207	0.00262557	0.00518277	0.00170382	0.000115513	0.00489224	0.00198661	0.00311794	0.000548268	0.000417373	1.48415e-05	0.00122373	0.00166169	0.0019642	0.000824942	0.00187711	0.00162235	0.00043359	0.00041833	0.00260639	0.00138955	0.00151899	0.00186187	0.00531827	0.00123917	0.00158742	0.00142085	0.00586602	0.00168416	0.00222348	0.00386084	0.000874573	0.00347469
k__Bacteria;p__Verrucomicrobia;c__Opitutae;Other;Other	0	0	0	0	0	0	0	0	0	0	0	2.16945e-05	0	0	1.54961e-06	5.79809e-06	1.54961e-06	0	0	0	0	0	6.62204e-05	0	0	0	0	5.71837e-06	1.73999e-05	4.83793e-06	7.11157e-06	7.23487e-06	1.76761e-05	4.72413e-06	0	0	4.60117e-06	0	0	0	4.93475e-05	0	1.72748e-05	0	0	0	0	0	4.87334e-06
k__Bacteria;p__Verrucomicrobia;c__Opitutae;o__[Cerasicoccales];f__[Cerasicoccaceae]	2.21077e-05	0.0001033	0.000220664	0.000210399	0.000186393	3.91026e-05	6.13162e-05	0.000225657	0.000242308	0.000153909	9.50679e-05	0.00014463	0.000317529	0.000582379	0.000186055	0.000142179	3.79988e-05	0.000446347	5.16726e-05	0.000101017	8.88565e-06	6.16151e-06	0.000186621	4.66758e-05	0	1.24589e-05	7.42076e-06	9.72123e-05	0.000178349	2.41896e-05	5.68925e-05	8.74217e-05	0.000120102	3.20986e-05	6.21283e-05	0.000216139	3.22082e-05	3.99734e-05	1.48553e-05	6.73854e-05	0.000186424	0.000183493	0.000241847	2.754e-05	1.99309e-05	4.9568e-05	4.83469e-05	0	8.77202e-05
k__Bacteria;p__Verrucomicrobia;c__Verrucomicrobiae;o__Verrucomicrobiales;f__Verrucomicrobiaceae	3.97938e-05	7.31712e-05	3.81919e-05	0.0538767	0.000114241	3.42148e-05	0.0287011	0.0118019	3.95605e-05	6.36865e-05	2.85204e-05	0.00106303	0.000170105	0.00919977	0.00751742	0.0155919	0.00416711	0.0048573	3.61709e-05	0.00043774	2.6657e-05	0.00567475	6.02003e-06	0.0350068	3.10341e-05	0.0130943	0	3.43102e-05	0.024386	0.00843251	0.00601283	0.0070026	0.0106278	0.0028404	0	0	4.60117e-06	2.66489e-05	4.95177e-06	0	0	4.26727e-06	5.18244e-05	0	0	0.000127461	0	0	0
k__Bacteria;p__Verrucomicrobia;c__[Spartobacteria];o__[Chthoniobacterales];f__[Chthoniobacteraceae]	0	0	0	0	0	0	0	0	0	0	0	0	0	0	0	0	0	0	0	0	0	0	0	0	0	0	0	0	0	0	0	0	0	0	0	0	0	0	0	0	0	0	8.63741e-06	0	0	0	0	0	0
[truncated: 3 more columns]

## Sheet: Genus
	Leiber MB 40 (T1)																	Biolex ExCel (T2)																	Control (C)
#OTU ID	SH97	SH98	SH99	SH100	SH101	SH102	SH103	SH104	SH105	SH106	SH107	SH108	SH109	SH111	AVG	SD	SE	SH112	SH113	SH114	SH115	SH116	SH117	SH118	SH119	SH120	SH121	SH122	SH124	SH125	SH126	AVG	SD	SE	SH127	SH128	SH129	SH130	SH131	SH132	SH133	SH134	SH135	SH136	SH137	SH138	SH139	SH140	SH141
Unassigned;Other;Other;Other;Other;Other	0.0047222	0.00489816	0.00458727	0.00768199	0.00808706	0.00434528	0.00236067	0.00145549	0.0020522	0.00281282	0.0104432	0.00749906	0.0110738	0.00894498	0.00578316	0.00316415	0.000845654	0.00396461	0.0346517	0.00224258	0.00454057	0.00961811	0.00810899	0.00416348	0.0101792	0.00607994	0.00136171	0.00835454	0.00314069	0.00851959	0.00564658	0.00789802	0.00818519	0.00218758	0.00160705	0.00341161	0.00133894	0.00385077	0.001129	0.0052457	0.00292795	0.00403257	0.00556249	0.00472587	0.00412072	0.00368928	0.00183027	0.00499858	0.00161795
k__Archaea;p__Euryarchaeota;c__Methanobacteria;o__Methanobacteriales;f__Methanobacteriaceae;g__Methanobrevibacter	0.0227267	0.0270088	0.0208273	0.00464345	0.0129273	0.0112273	0.0165656	0.0200271	0.0191127	0.0147859	0.0181722	0.0201903	0.0335843	0.0339099	0.0196935	0.0080379	0.00214822	0.0159162	0.0296859	0.0101152	0.000115513	0.0272708	0.0370353	0.0191277	0.0244548	0.0179096	5.19454e-05	0.0301701	0.000200099	0.00483309	0.00500654	0.0158495	0.0126451	0.00337956	0.0100813	0.0161045	0.0103066	0.0198601	0.00867055	0.0133371	0.017809	0.0103567	0.030706	0.0187382	0.00852048	0.00742105	0.0179436	0.0145833	0.0179534
k__Archaea;p__Euryarchaeota;c__Methanomicrobia;o__Methanomicrobiales;f__Methanocorpusculaceae;g__Methanocorpusculum	0	0	0	0	0	0	0	0	0	0	0	0	0	0	0	0	0	0.00189566	0	2.02034e-05	0	0	0	0	3.10341e-05	0	0	0	0.0141635	4.83793e-06	0	0.00115109	0.003779	0.00100998	0	0	4.60117e-06	0	0	0	0	0	0	0	0	0	0	0	0
k__Archaea;p__Euryarchaeota;c__Thermoplasmata;o__E2;f__[Methanomassiliicoccaceae];g__vadinCA11	0.0002874	0.000223818	8.48709e-06	0.00125261	0.00201425	0	0.000582503	0.000496446	1.48352e-05	0.000291896	9.50679e-06	0.000354343	0.000226806	0.00029574	0.00043276	0.000559725	0.000149593	0	0	0	0	0	0	0	0	0	0	0	0	0	0	0	0	0	0	0	0	0	0	0	0	0	0	0	0	0	0	0	0
k__Bacteria;Other;Other;Other;Other;Other	0	0	1.27306e-05	0	0	3.42148e-05	0	0	4.94506e-06	5.30721e-06	9.50679e-06	0	0	4.54984e-06	5.08959e-06	9.33877e-06	2.49589e-06	0	5.16726e-06	0	0	6.16151e-06	0	0	0	0	0	0	0	9.67586e-06	3.55578e-06	1.75432e-06	3.13594e-06	8.38116e-07	0	0	0	0	4.95177e-06	0	0	0	0	0	9.96547e-06	2.12434e-05	0	0	0
k__Bacteria;p__Actinobacteria;c__Acidimicrobiia;o__Acidimicrobiales;f__;g__	0	0	0	0	0	0	0	0	0	0	0	0	0	0	0	0	0	0	0	0	0	0	0	0	0	0	0	0	0	1.45138e-05	0	1.0367e-06	3.87897e-06	1.0367e-06	0	0	0	0	0	0	0	0	0	0	0	0	0	0	0
k__Bacteria;p__Actinobacteria;c__Actinobacteria;o__Actinomycetales;f__Brevibacteriaceae;g__Brevibacterium	0	0	0	0	0	0	0	0	0	0	0	0	0	0	0	0	0	0	0	0	0	0	0	0	0	0	0	0	0	0	0	0	0	0	0	0	0	1.33245e-05	0	0	0	0	0	0	0	0	0	0	0
k__Bacteria;p__Actinobacteria;c__Actinobacteria;o__Actinomycetales;f__Corynebacteriaceae;g__Corynebacterium	0	1.29126e-05	0	0	0	0	0	0	0	0	0	0	0	0	9.22325e-07	3.45103e-06	9.22325e-07	0	0	0	0	0	0	0	0	0	0	0	0	1.93517e-05	3.55578e-06	1.63625e-06	5.18615e-06	1.38606e-06	0.000128398	0	0	0	0	0	0	0	0	0	0	0	0	0	0
k__Bacteria;p__Actinobacteria;c__Actinobacteria;o__Actinomycetales;f__Microbacteriaceae;g__	0	0	0	0	0	0	0	0	0	0	0	0	0	0	0	0	0	0	0	0	0	0	0	0	2.06894e-05	0	0	0	0	0	0	1.47781e-06	5.52947e-06	1.47781e-06	0	0	0	0	0	0	0	0	0	0	0	0	0	0	0
k__Bacteria;p__Actinobacteria;c__Actinobacteria;o__Actinomycetales;f__Microbacteriaceae;g__Curtobacterium	0	0	0	0	1.20254e-05	0	0	0	0	0	0	0	0	0	8.58955e-07	3.21392e-06	8.58955e-07	0	0	0	0	0	0	0	0	0	0	0	0	0	0	0	0	0	0	0	0	1.33245e-05	0	0	0	0	0	0	0	0	0	0	0
k__Bacteria;p__Actinobacteria;c__Actinobacteria;o__Actinomycetales;f__Micrococcaceae;g__	0	0	0	0	1.80381e-05	0	0	0	0	0	0	0	0	0	1.28843e-06	4.82087e-06	1.28843e-06	0	0	0	0	6.16151e-06	0	0	0	0	0	1.14367e-05	0	0	0	1.25702e-06	3.35859e-06	8.97622e-07	0	0	0	0	0	0	0	0	0	0	0	0	0	0	0
k__Bacteria;p__Actinobacteria;c__Actinobacteria;o__Actinomycetales;f__Micrococcaceae;g__Kocuria	0	0	0	0	0	0	0	0	0	0	0	0	0	0	0	0	0	0	0	0	0	0	0	0	0	0	7.42076e-06	0	0	0	0	5.30055e-07	1.98328e-06	5.30055e-07	0	0	0	0	0	0	0	0	0	0	0	0	0	0	0
k__Bacteria;p__Actinobacteria;c__Actinobacteria;o__Actinomycetales;f__Nocardioidaceae;g__	0	8.60837e-06	0	0	0	0	0	0	0	0	0	0	0	0	6.14884e-07	2.30068e-06	6.14884e-07	0	0	0	0	0	2.40801e-05	0	0	0	0	1.14367e-05	0	2.41896e-05	0	4.26475e-06	8.94925e-06	2.39179e-06	0	0	0	0	0	1.0367e-05	2.19322e-05	1.28018e-05	0	5.508e-06	0	0	0	0	0
k__Bacteria;p__Actinobacteria;c__Actinobacteria;o__Bifidobacteriales;f__Bifidobacteriaceae;g__Bifidobacterium	0	0	0	0	0	0	0	0	0	0	0	0	0	0	0	0	0	0	0	0	8.88565e-05	0	0	0	0	0	2.22623e-05	0	0	4.83793e-06	0	8.28262e-06	2.39456e-05	6.39972e-06	0	0	0	0	0	0	0	0	0	0	0	0	0	0	0
k__Bacteria;p__Actinobacteria;c__Coriobacteriia;o__Coriobacteriales;f__Coriobacteriaceae;g__	0.0016625	0.00371451	0.00662842	0.00774071	0.00254938	0.000889584	0.00631556	0.00379104	0.00215605	0.00635803	0.0100867	0.00489572	0.0104104	0.00227037	0.00496207	0.00305802	0.000817289	0.000152283	0.0017207	0.00012122	0.0108672	8.00996e-05	0.000132441	0.00032673	0.00272065	0.0019685	0.00244514	0.000194425	0.00010005	0.00544751	0.000263128	0.00189572	0.00301228	0.000805067	0.00940208	0.00152569	0.00111808	0.00921386	0.00135678	0.00110408	7.67628e-05	0.00124177	0.0010149	0.00177358	0.00218244	0.000219516	0.00081499	0.00589448	0.000945428
k__Bacteria;p__Actinobacteria;c__Coriobacteriia;o__Coriobacteriales;f__Coriobacteriaceae;g__Collinsella	0.000344879	0.00079197	0.000844466	0	0.000523104	6.84295e-05	0.000327019	0.000270789	0.000118681	0.000238824	0.000475339	0.000231408	0.000317529	0.000318489	0.000347923	0.000244326	6.52989e-05	0	0	0	0	0	0	0	0	0	0	0	0	0	0	0	0	0	0	7.20464e-05	7.36187e-05	0.000326449	0	0	0	0	0	0	0	0	6.9067e-06	0	0
k__Bacteria;p__Actinobacteria;c__Coriobacteriia;o__Coriobacteriales;f__Coriobacteriaceae;g__Eggerthella	7.5166e-05	0.0001033	8.91145e-05	6.36089e-05	0.000102216	2.93269e-05	0.000127742	0.00015796	6.42858e-05	7.43009e-05	9.98213e-05	0.00014463	6.80419e-05	7.73473e-05	9.12044e-05	3.46168e-05	9.25173e-06	4.20091e-05	9.30108e-05	0.000107751	0.000151056	8.00996e-05	7.22404e-05	7.46812e-05	7.24128e-05	0.000174424	1.85519e-05	0.000160114	3.91498e-05	6.28931e-05	2.13347e-05	8.35521e-05	4.95474e-05	1.32421e-05	4.55607e-05	8.47605e-06	1.84047e-05	0.000139907	8.91319e-05	6.73854e-05	3.83814e-05	5.97417e-05	8.63741e-05	0.000104652	2.98964e-05	3.54057e-05	8.97871e-05	2.13311e-05	1.462e-05
k__Bacteria;p__Actinobacteria;c__Coriobacteriia;o__Coriobacteriales;f__Coriobacteriaceae;g__Slackia	3.97938e-05	0.000129126	0.00013155	1.9572e-05	8.41776e-05	4.88782e-06	0.00016351	0	1.97802e-05	0.000137987	0.000247176	5.7852e-05	0.000277838	5.00482e-05	9.73785e-05	8.79721e-05	2.35115e-05	0	0	0	0	0	0	0	0	0	0	0	0	0	0	0	0	0	4.55607e-05	5.08563e-05	3.22082e-05	0.00101932	8.91319e-05	0.000134771	0.000328983	6.82763e-05	9.06928e-05	2.2032e-05	3.98619e-05	4.9568e-05	8.28804e-05	2.13311e-05	2.43667e-05
k__Bacteria;p__Actinobacteria;c__Thermoleophilia;o__Gaiellales;f__Gaiellaceae;g__	0	0	0	0	0	0	0	0	0	0	0	0	5.67016e-06	0	4.05011e-07	1.51541e-06	4.05011e-07	0	5.16726e-06	2.69378e-05	0	1.2323e-05	0	0	0	0	0	0	0	0	0	3.17344e-06	7.66217e-06	2.0478e-06	0	0	0	0	0	0	0	0	0	0	0	0	0	0	0
k__Bacteria;p__Actinobacteria;c__Thermoleophilia;o__Solirubrobacterales;Other;Other	0	0	0	0	0	0	0	0	0	0	0	0	0	0	0	0	0	0	0	0	0	0	0	0	0	0	0	0	0	0	0	0	0	0	0	0	0	0	0	0	0	8.53453e-06	0	0	0	0	0	0	0
k__Bacteria;p__Actinobacteria;c__Thermoleophilia;o__Solirubrobacterales;f__;g__	0	0	0	0	0	0	0	0	0	0	0	2.16945e-05	0	0	1.54961e-06	5.79809e-06	1.54961e-06	0	0	0	0	0	0	0	0	0	0	0	0	0	0	0	0	0	0	8.47605e-06	0	0	0	0	0	1.28018e-05	0	0	0	0	0	0	0
k__Bacteria;p__Actinobacteria;c__Thermoleophilia;o__Solirubrobacterales;f__Conexibacteraceae;g__	0	0	0	0	0	0	0	0	0	0	0	0	0	0	0	0	0	0	0	0	0	0	0	0	0	0	0	0	0	0	0	0	0	0	0	0	0	0	0	0	0	8.53453e-06	0	0	0	0	0	0	0
k__Bacteria;p__Actinobacteria;c__Thermoleophilia;o__Solirubrobacterales;f__Patulibacteraceae;g__	0	4.30419e-06	0	0	0	0	0	0	0	0	0	0	0	0	3.07442e-07	1.15034e-06	3.07442e-07	0	0	0	0	0	6.02003e-06	0	0	0	0	0	0	0	0	4.30002e-07	1.60892e-06	4.30002e-07	0	0	2.7607e-05	0	0	0	0	0	0	0	0	7.08115e-06	0	0	0
k__Bacteria;p__Actinobacteria;c__Thermoleophilia;o__Solirubrobacterales;f__Solirubrobacteraceae;g__	0	1.29126e-05	8.48709e-06	0	0	1.46635e-05	0	0	4.94506e-06	0	0	0	0	0	2.92916e-06	5.24856e-06	1.40274e-06	0	0	6.73446e-06	0	0	0	0	0	0	0	0	0	0	0	4.81033e-07	1.79986e-06	4.81033e-07	0	0	0	0	0	0	0	0	0	5.508e-06	0	7.08115e-06	0	0	9.74668e-06
k__Bacteria;p__Bacteroidetes;c__Bacteroidia;o__Bacteroidales;Other;Other	0	0	0	0	0	4.88782e-06	0	0	0	1.59216e-05	1.90136e-05	0	0	0	2.8445e-06	6.35869e-06	1.69943e-06	0	0	0	0	0	0	0	0	6.22944e-06	0	0	0	0	0	4.4496e-07	1.66489e-06	4.4496e-07	0	0	0	6.66223e-06	0	5.1835e-06	3.28983e-05	0	4.3187e-06	0	0	0	0	3.55518e-05	4.87334e-06
k__Bacteria;p__Bacteroidetes;c__Bacteroidia;o__Bacteroidales;f__;g__	0.0564055	0.0721166	0.0474641	0.0637997	0.0150738	0.0895694	0.0020592	0.0284779	0.03465	0.0367153	0.0955908	0.119717	0.0614191	0.00933627	0.0523139	0.0343447	0.009179	3.67579e-05	2.58363e-05	8.08135e-05	2.6657e-05	3.6969e-05	4.21402e-05	5.60109e-05	8.27575e-05	1.86883e-05	1.48415e-05	1.71551e-05	1.30499e-05	0.00500242	3.55578e-06	0.000389832	0.00132781	0.000354872	0	0	9.20234e-06	0	0	1.55505e-05	5.48306e-06	1.28018e-05	8.63741e-06	0	0	0	6.9067e-06	0	0
k__Bacteria;p__Bacteroidetes;c__Bacteroidia;o__Bacteroidales;f__BS11;g__	0	0	0	0	0	0	0	0	0	0	0	0	0	0	0	0	0	0	0	0	0	0	0	0	0	0	0	0	4.34998e-06	0	0	3.10713e-07	1.16258e-06	3.10713e-07	0	0	0	0	0	0	0	0	0	0	0	2.12434e-05	0	0	0
k__Bacteria;p__Bacteroidetes;c__Bacteroidia;o__Bacteroidales;f__Bacteroidaceae;Other	0	1.29126e-05	0	0	0	0	0	0	0	0	0	0	0	0	9.22325e-07	3.45103e-06	9.22325e-07	0	0	0	0	0	0	0	0	0	0	0	0	0	0	0	0	0	0	0	0	0	0	0	0	0	0	0	0	0	0	0	4.87334e-06
k__Bacteria;p__Bacteroidetes;c__Bacteroidia;o__Bacteroidales;f__Bacteroidaceae;g__	0	0	0	0	0	0	0	0	0	0	0	0	0	0	0	0	0	0	0	0	0	0	6.02003e-06	0	0	0	0	0	0	0	0	4.30002e-07	1.60892e-06	4.30002e-07	0	0	0	0	0	0	0	0	0	0	0	0	0	7.11035e-06	0
k__Bacteria;p__Bacteroidetes;c__Bacteroidia;o__Bacteroidales;f__Bacteroidaceae;g__5-7N15	4.42153e-06	8.60837e-06	1.27306e-05	0	0	0	5.10968e-06	1.12829e-05	1.97802e-05	1.59216e-05	2.85204e-05	2.8926e-05	1.70105e-05	1.36495e-05	1.18544e-05	9.65685e-06	2.5809e-06	1.05023e-05	5.16726e-06	2.02034e-05	0	1.2323e-05	6.02003e-06	0	2.06894e-05	1.24589e-05	2.22623e-05	1.14367e-05	1.30499e-05	4.83793e-06	3.55578e-06	1.01791e-05	7.33127e-06	1.95936e-06	1.24257e-05	0	1.38035e-05	6.66223e-06	4.95177e-06	0	0	0	0	2.2032e-05	0	0	1.38134e-05	0	4.87334e-06
k__Bacteria;p__Bacteroidetes;c__Bacteroidia;o__Bacteroidales;f__Bacteroidaceae;g__Bacteroides	0.360846	0.262775	0.412888	0.314556	0.354947	0.449167	0.274967	0.384452	0.368269	0.306194	0.354289	0.348818	0.314677	0.39094	0.349842	0.0517453	0.0138295	0.318124	0.319502	0.425288	0.455612	0.313177	0.291911	0.231381	0.383384	0.368316	0.665446	0.265001	0.255357	0.419448	0.457743	0.369264	0.112982	0.0301957	0.508922	0.261579	0.352509	0.181412	0.272332	0.223129	0.0853657	0.148676	0.17125	0.425769	0.142093	0.191177	0.253593	0.337123	0.31686
k__Bacteria;p__Bacteroidetes;c__Bacteroidia;o__Bacteroidales;f__Porphyromonadaceae;Other	4.42153e-06	4.30419e-06	4.24355e-06	0	0	0	0	0	0	0	0	0	0	0	9.26376e-07	1.84118e-06	4.92076e-07	0	0	0	0	0	0	0	0	0	7.42076e-06	0	0	0	0	5.30055e-07	1.98328e-06	5.30055e-07	0	0	0	0	0	0	5.48306e-06	8.53453e-06	2.15935e-05	0	4.98273e-06	0	0	4.26621e-05	0
k__Bacteria;p__Bacteroidetes;c__Bacteroidia;o__Bacteroidales;f__Porphyromonadaceae;g__	0	0	0	4.89299e-06	0	0	5.10968e-06	0	0	0	4.75339e-06	0	5.67016e-06	0	1.45902e-06	2.40182e-06	6.41913e-07	0	5.16726e-06	0	0	6.16151e-06	0	0	0	0	0	0	0	0	3.55578e-06	1.06318e-06	2.17474e-06	5.81223e-07	0	4.23802e-06	0	0	4.95177e-06	0	0	4.26727e-06	0	0	0	0	0	0	0
k__Bacteria;p__Bacteroidetes;c__Bacteroidia;o__Bacteroidales;f__Porphyromonadaceae;g__Dysgonomonas	4.42153e-06	0	0	0	0	0	1.02194e-05	0	0	0	0	0	0	9.09968e-06	1.69575e-06	3.57912e-06	9.5656e-07	1.57534e-05	0	0	0	6.16151e-06	1.20401e-05	0	0	0	0	0	0	0	3.55578e-06	2.67934e-06	5.13837e-06	1.37329e-06	0	0	0	2.66489e-05	0	1.0367e-05	0	0	1.72748e-05	0	4.98273e-06	0	0	0	9.74668e-06
k__Bacteria;p__Bacteroidetes;c__Bacteroidia;o__Bacteroidales;f__Porphyromonadaceae;g__Parabacteroides	0.00170229	0.0042181	0.0050286	0.00170276	0.000847789	0.000889584	0.0106741	0.00116213	0.00276429	0.00421392	0.0098015	0.00177172	0.002716	0.00884489	0.00402412	0.00338753	0.000905355	0.00331872	0.0046402	0.0011718	0.00573124	0.00826258	0.0027331	0.0028939	0.00655853	0.00223637	0.00603679	0.00295068	0.00712962	0.00935656	0.00209791	0.00465129	0.00254106	0.000679127	0.0118458	0.0436771	0.0528767	0.0517189	0.0378414	0.0158926	0.0716361	0.0250702	0.0820942	0.0227921	0.0165377	0.0172638	0.0406943	0.0692051	0.0305412
k__Bacteria;p__Bacteroidetes;c__Bacteroidia;o__Bacteroidales;f__Porphyromonadaceae;g__Porphyromonas	0	0	0	0	0	0	5.10968e-06	0	0	0	4.75339e-06	7.23149e-06	0	0	1.22104e-06	2.48263e-06	6.63511e-07	0	0	0	0	0	6.02003e-06	0	0	0	0	0	0	0	3.55578e-06	6.83987e-07	1.80458e-06	4.82295e-07	0	0	0	0	0	5.1835e-06	0	0	4.3187e-06	0	0	0	0	7.11035e-06	0
k__Bacteria;p__Bacteroidetes;c__Bacteroidia;o__Bacteroidales;f__Porphyromonadaceae;g__Tannerella	0	0	0	0	0	0	0	0	0	0	0	0	0	0	0	0	0	0	0	0	0	0	0	0	0	0	0	0	0	0	0	0	0	0	0	0	0	0	0	0	2.19322e-05	0	3.88683e-05	0	0	0	0	7.11035e-06	0
k__Bacteria;p__Bacteroidetes;c__Bacteroidia;o__Bacteroidales;f__Prevotellaceae;g__Prevotella	0	0	0	0	0	0	0	0	0	0	0	0	0	0	0	0	0	0	0	0	0	0	0	0	0	0	3.71038e-06	0.000108649	0	1.45138e-05	0	9.06237e-06	2.89286e-05	7.7315e-06	0	1.69521e-05	0	0	0	0	0.0152265	1.28018e-05	4.3187e-06	1.1016e-05	0	0.000601898	2.76268e-05	0.0568757	9.74668e-06
k__Bacteria;p__Bacteroidetes;c__Bacteroidia;o__Bacteroidales;f__Rikenellaceae;Other	3.97938e-05	6.02586e-05	4.24355e-05	5.38229e-05	3.00634e-05	0.000102644	8.68645e-05	0	0.000138462	2.6536e-05	0.000332738	9.40094e-05	5.67016e-05	7.27974e-05	8.12233e-05	8.06124e-05	2.15446e-05	4.72602e-05	3.10036e-05	2.69378e-05	6.21996e-05	5.54535e-05	3.61202e-05	9.33515e-05	3.10341e-05	7.47533e-05	7.42076e-06	3.43102e-05	4.34998e-06	5.80552e-05	6.04483e-05	4.44784e-05	2.48279e-05	6.63555e-06	3.7277e-05	4.23802e-06	1.38035e-05	6.66223e-06	9.90354e-06	2.0734e-05	5.48306e-06	0	2.15935e-05	2.754e-05	1.49482e-05	7.08115e-06	6.9067e-06	2.13311e-05	6.33534e-05
k__Bacteria;p__Bacteroidetes;c__Bacteroidia;o__Bacteroidales;f__Rikenellaceae;g__	0.0356685	0.0356171	0.02185	0.0148796	0.0153805	0.0249328	0.0200861	0.00707435	0.0275588	0.0220674	0.0475815	0.0211015	0.0193012	0.0293738	0.0244624	0.0102459	0.00273834	0.0318009	0.0272522	0.0258199	0.0592762	0.0558356	0.0411168	0.0422229	0.0899988	0.0587374	0.0131607	0.062336	0.0121191	0.0527479	0.0270453	0.0428193	0.0217078	0.00580164	0.0524445	0.0446476	0.038498	0.0561892	0.0357419	0.118023	0.0165972	0.013395	0.0498767	0.0537967	0.0449393	0.0289265	0.065441	0.0293231	0.0534313
k__Bacteria;p__Bacteroidetes;c__Bacteroidia;o__Bacteroidales;f__Rikenellaceae;g__AF12	9.28522e-05	0.0001033	4.6679e-05	6.36089e-05	7.21522e-05	6.84295e-05	0.000127742	0	0.000153297	1.06144e-05	8.55611e-05	0.000173556	3.40209e-05	2.27492e-05	7.53259e-05	5.19009e-05	1.38711e-05	0.00013653	0.00017052	6.73446e-06	2.6657e-05	0.000240299	5.41803e-05	0.000196038	0.000113792	0.000155736	0	0.000125804	0.0001218	2.90276e-05	6.40041e-05	0.000102937	7.44422e-05	1.98955e-05	0.000115973	0.000118665	0.000133434	3.99734e-05	0.000227781	0.000181422	3.28983e-05	0.000128018	0.000151155	7.1604e-05	9.96547e-05	0.000169948	2.07201e-05	0.000113766	5.36068e-05
k__Bacteria;p__Bacteroidetes;c__Bacteroidia;o__Bacteroidales;f__Rikenellaceae;g__Rikenella	0.00151216	0.000206601	3.39484e-05	0.00332234	0.00392628	0.000347036	0.0033775	0.00297868	0.00111758	0.00180445	1.42602e-05	0.00420873	0.00214332	0.00233407	0.00195193	0.00147034	0.000392965	0.00989839	0.00320887	0.00155566	0.00182156	0.00890954	0.00273912	0.00186703	0.000124136	0.00289046	0.00234867	0.000817727	0.00249689	0.000188679	0.00279485	0.00297583	0.00289615	0.00077403	1.65675e-05	2.11901e-05	0.000819008	0.00277815	0.00370888	0.00248808	0.00124465	0.00583335	0.004133	0.0006885	0.000936754	0.00142331	0.000897871	1.42207e-05	0.000165694
k__Bacteria;p__Bacteroidetes;c__Bacteroidia;o__Bacteroidales;f__S24-7;g__	0.0517142	0.0342269	0.0336683	0.0122031	0.0211707	0.0581358	0.0540808	0.0132799	0.0740572	0.069742	0.139602	0.0158153	0.0764224	0.0221031	0.0483016	0.0348746	0.00932062	0.046084	0.0929539	0.00652569	0.0203926	0.0547018	0.0308707	0.00826161	0.0712025	0.00522027	0.121749	0.0116941	0.0135545	0.10837	0.115328	0.0504935	0.0437007	0.0116795	6.21283e-05	5.50943e-05	6.44164e-05	0.00011992	6.4373e-05	4.1468e-05	1.64492e-05	4.26727e-06	0	0	1.49482e-05	2.83246e-05	0	0	2.43667e-05
k__Bacteria;p__Bacteroidetes;c__Bacteroidia;o__Bacteroidales;f__[Barnesiellaceae];Other	0.00107443	0.000111909	0.000305535	2.93579e-05	6.01269e-06	0.00015641	5.10968e-06	2.25657e-05	0.00040055	0.000164523	2.85204e-05	0.000318186	1.70105e-05	1.36495e-05	0.000189555	0.000287319	7.67893e-05	1.05023e-05	1.55018e-05	1.34689e-05	3.55426e-05	3.08075e-05	0	1.86703e-05	2.06894e-05	3.11472e-05	0.000174388	2.28735e-05	6.08998e-05	0.000154814	0.000106673	4.97127e-05	5.5388e-05	1.48031e-05	0.000149108	0	0.000128833	0	0.00013865	3.62845e-05	1.09661e-05	4.26727e-05	9.06928e-05	4.9572e-05	0.000279033	2.12434e-05	2.76268e-05	7.11035e-06	0.0001462
k__Bacteria;p__Bacteroidetes;c__Bacteroidia;o__Bacteroidales;f__[Barnesiellaceae];g__	0.0728138	0.0149398	0.0134648	0.0533972	0.01422	0.0127817	0.0406986	0.0144308	0.0306643	0.0213827	0.0108568	0.029519	0.0113063	0.0084263	0.0249216	0.0189701	0.00506996	0.0121826	0.0109598	0.0222776	0.0194507	0.0294828	0.00537589	0.0112115	0.00919642	0.0133559	0.0217428	0.0190936	0.0359439	0.0312143	0.0255234	0.0190722	0.00916724	0.00245005	0.0207136	0.0062299	0.0137575	0.0135643	0.018277	0.0176861	0.0162134	0.0254073	0.0277477	0.0141831	0.0211766	0.0122716	0.00675475	0.00449374	0.0118958
k__Bacteria;p__Bacteroidetes;c__Bacteroidia;o__Bacteroidales;f__[Barnesiellaceae];g__Barnesiella	2.65292e-05	4.30419e-06	0	0	0	9.77565e-06	0	0	0	0	0	7.23149e-06	0	0	3.41718e-06	7.37304e-06	1.97053e-06	0	2.06691e-05	0	0	0	0	0	0	0	0	0	0	4.83793e-06	3.55578e-06	2.07591e-06	5.56726e-06	1.48791e-06	8.28377e-06	0	0	0	0	0	5.48306e-06	0	0	0	9.96547e-06	0	6.9067e-06	0	4.87334e-06
k__Bacteria;p__Bacteroidetes;c__Bacteroidia;o__Bacteroidales;f__[Odoribacteraceae];g__Butyricimonas	0.000610171	0.000301293	0.00140037	0.000371867	0.000438926	0.00015641	0.000173729	0.000191809	0.000919781	0.000318432	0.000693996	0.000253102	0.000204126	0.000323039	0.000454075	0.000350717	9.3733e-05	0.000546118	0.000687246	0.00151525	0.00215921	0.000548374	0.000463543	0.000485428	0.00170687	0.00130818	5.56557e-05	0.000863474	0.000917846	0.000870827	0.000764493	0.000920895	0.000566092	0.000151295	0.00130055	0.000440755	0.00023466	0.000999334	0.000584309	0.00185569	0.000279636	0.000691297	0.000522563	0.00071604	0.000453429	0.000828495	0.00157473	0.000383959	0.00113062
k__Bacteria;p__Bacteroidetes;c__Bacteroidia;o__Bacteroidales;f__[Odoribacteraceae];g__Odoribacter	0.0279043	0.0216457	0.0199447	0.0210643	0.0214412	0.0210079	0.0278478	0.0135733	0.0233901	0.0199657	0.0252453	0.0240447	0.0220115	0.0306386	0.0228375	0.00422609	0.00112947	0.0111272	0.0143908	0.0127147	0.0361646	0.0258352	0.00993306	0.00380874	0.014617	0.0107769	0.00898284	0.0266076	0.0119451	0.0228108	0.00619062	0.0154218	0.00907758	0.00242609	0.023033	0.0134684	0.00923455	0.0160493	0.0141621	0.0107817	0.00604233	0.0135272	0.0100021	0.0222468	0.0212464	0.0186517	0.0122249	0.0070748	0.0116327
k__Bacteria;p__Bacteroidetes;c__Bacteroidia;o__Bacteroidales;f__[Paraprevotellaceae];Other	0	8.60837e-06	0	0	0	0	0	0	0	0	0	0	0	0	6.14884e-07	2.30068e-06	6.14884e-07	0	0	0	0	0	0	0	0	0	0	0	0	0	0	0	0	0	2.48513e-05	3.39042e-05	3.22082e-05	6.66223e-06	2.47588e-05	0	1.09661e-05	4.69399e-05	2.59122e-05	0	0.000139517	5.66492e-05	2.76268e-05	0	0.0001462
k__Bacteria;p__Bacteroidetes;c__Bacteroidia;o__Bacteroidales;f__[Paraprevotellaceae];g__	4.42153e-06	2.15209e-05	8.48709e-06	4.89299e-06	5.41142e-05	2.93269e-05	5.10968e-06	2.25657e-05	3.46154e-05	5.30721e-06	1.42602e-05	0	5.67016e-06	4.54984e-06	1.53458e-05	1.54125e-05	4.11916e-06	0	1.55018e-05	1.34689e-05	7.99709e-05	1.84845e-05	3.61202e-05	9.33515e-06	5.17234e-05	0	0.00019665	0.000365976	0.0001218	0.000328979	0.000131564	9.78267e-05	0.000120966	3.23295e-05	0.0844199	0.101145	0.128161	0.0731046	0.157377	0.0212005	0.128567	0.265232	0.110982	0.0256453	0.3347	0.242791	0.148142	0.105276	0.177589
k__Bacteria;p__Bacteroidetes;c__Bacteroidia;o__Bacteroidales;f__[Paraprevotellaceae];g__Paraprevotella	0	0	4.24355e-06	0	0	4.88782e-06	0	0	0	0	0	0	0	0	6.52241e-07	1.66277e-06	4.44395e-07	0	0	0	0	0	0	0	0	0	3.71038e-06	1.71551e-05	4.34998e-06	4.83793e-06	7.11157e-06	2.65464e-06	4.82228e-06	1.28881e-06	0.0032431	0.000305138	0.000690176	0.00699534	0.00202527	0.00188161	0.000361882	0.00591017	0.00275533	5.508e-06	0.00421041	0.00761932	0.000158854	0.00121587	0.000477588
k__Bacteria;p__Bacteroidetes;c__Bacteroidia;o__Bacteroidales;f__[Paraprevotellaceae];g__YRC22	0.0180133	0.00989963	0.00866108	0.0402546	0.01612	0.0132167	0.000444542	0.0247659	0.0160813	0.0327667	0.00741054	0.0146076	0.0067645	0.0215071	0.0164653	0.0106678	0.00285109	1.05023e-05	1.03345e-05	3.36723e-05	0	3.08075e-05	6.02003e-06	9.33515e-06	2.06894e-05	1.24589e-05	3.71038e-06	1.71551e-05	8.69996e-06	0	0	1.16704e-05	1.06831e-05	2.85517e-06	0	4.23802e-06	0	6.66223e-06	0	0	5.48306e-06	0	0	5.508e-06	0	0	0	0	0
k__Bacteria;p__Chlamydiae;c__Chlamydiia;o__Chlamydiales;f__Chlamydiaceae;g__	0	0	0	0	0	0	0	0	0	0	0	0	0	0	0	0	0	0	0	0	0	0	0	0	0	0	0	0.0142731	4.34998e-06	0	7.11157e-06	0.00102032	0.0038144	0.00101944	0	0	4.60117e-06	0	0	0	0	0	0	0	0	0	0	0	0
k__Bacteria;p__Chloroflexi;c__Thermomicrobia;o__JG30-KF-CM45;f__;g__	0	0	0	0	0	0	0	0	0	0	0	0	0	9.09968e-06	6.49977e-07	2.43199e-06	6.49977e-07	0	0	0	0	0	0	0	0	0	0	0	0	0	0	0	0	0	0	0	0	0	0	0	0	0	0	0	0	0	0	0	0
k__Bacteria;p__Deferribacteres;c__Deferribacteres;o__Deferribacterales;f__Deferribacteraceae;g__Mucispirillum	0.000163597	6.02586e-05	0.000135793	0.000352295	0.00102817	0.000371475	0.000378116	0.000970326	0.00696265	0.000307818	0.000123588	0.000788233	0.00486499	0.000172894	0.00119144	0.00206597	0.000552153	5.25114e-06	2.58363e-05	2.02034e-05	0	6.16151e-06	2.40801e-05	1.86703e-05	5.17234e-05	2.49178e-05	7.42076e-06	8.00572e-05	0.000452398	3.38655e-05	1.42231e-05	5.46292e-05	0.000116376	3.11027e-05	0	0	0	0	0	0	0	0	0	0	0	0	0	0	4.87334e-06
k__Bacteria;p__Elusimicrobia;c__Elusimicrobia;o__Elusimicrobiales;f__Elusimicrobiaceae;Other	2.65292e-05	4.30419e-06	8.48709e-06	0	0	9.77565e-06	0	0	4.94506e-06	0	0	0	0	9.09968e-06	4.51006e-06	7.40274e-06	1.97846e-06	0	0	0	0	0	0	0	0	0	0	0	0	0	0	0	0	0	0	0	1.38035e-05	0	0	0	0	0	4.3187e-06	5.508e-06	0	0	0	0	4.87334e-06
k__Bacteria;p__Elusimicrobia;c__Elusimicrobia;o__Elusimicrobiales;f__Elusimicrobiaceae;g__	0.00760061	0.00820378	0.00639078	0.00487342	0.000847789	0.00208221	0.000669368	0.00247095	0.00369891	0.00376281	0.00137373	0.00318186	0.00108867	0.013463	0.00426485	0.00360465	0.000963383	0.000215297	4.13381e-05	0.0021887	6.21996e-05	0.00295136	9.63206e-05	0.00404212	0.0044689	0.00130818	2.59727e-05	0.00697641	0.0258911	0.000928882	0.00139742	0.00361387	0.00674011	0.00180137	6.21283e-05	0.00469573	0.00143557	0.00639574	0.00025254	0.00136326	0.00220419	0.00687884	0.00442667	0.00344801	9.4672e-05	0.00535335	0.000393682	0	0.00142302
k__Bacteria;p__Elusimicrobia;c__Elusimicrobia;o__Elusimicrobiales;f__Elusimicrobiaceae;g__Elusimicrobium	2.65292e-05	3.44335e-05	3.81919e-05	4.89299e-06	0	1.95513e-05	5.10968e-06	0	4.94506e-06	5.30721e-06	2.85204e-05	7.95464e-05	0	9.09968e-06	1.82948e-05	2.21378e-05	5.91657e-06	0	0	0	0	0	0	0	0	0	0	0	3.47999e-05	0	0	2.4857e-06	9.30065e-06	2.4857e-06	0	0	0	0	0	2.0734e-05	0	4.26727e-05	1.29561e-05	5.508e-06	0	2.12434e-05	0	0	0
k__Bacteria;p__Firmicutes;c__Bacilli;o__Bacillales;Other;Other	8.84306e-06	4.30419e-06	0	1.4679e-05	4.20888e-05	9.77565e-06	5.10968e-06	3.38486e-05	0	0	9.50679e-06	1.4463e-05	1.13403e-05	9.09968e-06	1.16471e-05	1.22878e-05	3.28406e-06	0	5.16726e-06	0.000114486	1.77713e-05	0.000104746	0.000102341	5.60109e-05	0.00015517	8.09828e-05	3.71038e-06	6.29021e-05	9.13496e-05	0.000241896	8.53388e-05	8.01337e-05	6.61467e-05	1.76785e-05	4.14188e-06	4.23802e-06	9.20234e-06	1.33245e-05	0	2.59175e-05	2.19322e-05	8.53453e-06	1.72748e-05	5.508e-06	1.49482e-05	1.41623e-05	0	0	6.33534e-05
k__Bacteria;p__Firmicutes;c__Bacilli;o__Bacillales;f__;g__	0	0	0	0	0	0	0	0	4.94506e-06	0	0	0	1.70105e-05	0	1.56825e-06	4.6358e-06	1.23897e-06	0	0	0	0	0	0	0	0	0	0	0	0	0	0	0	0	0	0	0	4.60117e-06	0	0	0	0	4.26727e-06	0	0	0	0	0	0	0
k__Bacteria;p__Firmicutes;c__Bacilli;o__Bacillales;f__Bacillaceae;Other	0	8.60837e-06	0.000165498	0	3.00634e-05	0	0	0	0.000479671	6.89937e-05	8.08077e-05	0	0.00279539	9.09968e-06	0.000259866	0.000741028	0.000198048	5.25114e-06	5.16726e-06	0.000188565	0	0	0	2.80055e-05	0	6.22944e-06	0	7.43388e-05	0	9.67586e-06	0	2.26595e-05	5.17878e-05	1.38409e-05	0	4.23802e-05	0.000184047	6.66223e-06	0	0	0.000164492	0.000106682	4.3187e-06	0	0	7.08115e-06	6.9067e-06	0	0
k__Bacteria;p__Firmicutes;c__Bacilli;o__Bacillales;f__Bacillaceae;g__	0	8.60837e-06	0	0	0	0	0	0	0	0	0	0	0	0	6.14884e-07	2.30068e-06	6.14884e-07	0	0	0	0	0	0	0	0	0	0	0	0	0	0	0	0	0	0	0	0	0	0	0	0	0	0	0	0	0	0	0	0
k__Bacteria;p__Firmicutes;c__Bacilli;o__Bacillales;f__Staphylococcaceae;g__Jeotgalicoccus	0	8.60837e-06	0	4.89299e-06	3.00634e-05	0	1.02194e-05	0	0	0	9.50679e-06	2.16945e-05	0	0	6.07039e-06	9.41123e-06	2.51526e-06	0	0	0	0	1.2323e-05	0	0	0	0	0	0	0	0	0	8.80215e-07	3.29346e-06	8.80215e-07	0	0	0	0	0	0	0	0	0	0	0	0	0	0	0
k__Bacteria;p__Firmicutes;c__Bacilli;o__Bacillales;f__Staphylococcaceae;g__Staphylococcus	0	0	0	0	1.20254e-05	0	0	0	0	0	0	0	0	0	8.58955e-07	3.21392e-06	8.58955e-07	0	5.16726e-06	0	0	0	1.20401e-05	0	0	0	0	0	3.47999e-05	3.87034e-05	2.48905e-05	8.25722e-06	1.39935e-05	3.73993e-06	0	0	0	0	0	0	0	4.26727e-06	0	0	0	0	0	0	0
k__Bacteria;p__Firmicutes;c__Bacilli;o__Lactobacillales;f__Aerococcaceae;g__Aerococcus	0	0	0	1.9572e-05	0	0	1.5329e-05	9.02629e-05	0	0	0	7.23149e-06	0	1.36495e-05	1.04318e-05	2.3988e-05	6.41107e-06	0	0	0	0	0	0	0	0	1.24589e-05	0	0	4.34998e-06	4.83793e-06	0	1.5462e-06	3.5527e-06	9.49498e-07	0	0	0	0	1.98071e-05	0	2.74153e-05	0	0	0	0	0	0	0	4.87334e-06
k__Bacteria;p__Firmicutes;c__Bacilli;o__Lactobacillales;f__Enterococcaceae;g__Enterococcus	3.97938e-05	4.30419e-06	5.51661e-05	2.4465e-05	4.81015e-05	4.88782e-06	5.62065e-05	0.000146677	4.94506e-06	0.000106144	2.3767e-05	6.50835e-05	0.000124743	0.000191093	6.39556e-05	5.76193e-05	1.53994e-05	2.10045e-05	3.61709e-05	0.00012122	3.55426e-05	3.6969e-05	6.02003e-06	9.33515e-05	0	4.98355e-05	0	2.85919e-05	4.78498e-05	0	1.77789e-05	3.53096e-05	3.53843e-05	9.45684e-06	6.62702e-05	0.000402612	4.14105e-05	3.99734e-05	0.000163408	3.62845e-05	3.83814e-05	5.54745e-05	4.3187e-05	4.9572e-05	0.000134534	0.00018411	0	2.13311e-05	1.94934e-05
k__Bacteria;p__Firmicutes;c__Bacilli;o__Lactobacillales;f__Lactobacillaceae;g__Lactobacillus	0.000897571	0.000581065	0.000772325	0.0045358	0.00260951	0.000366587	0.00648418	0.00426492	0.00176539	0.0031631	0.00100772	0.0019742	0.00208662	0.00108741	0.00225688	0.00179214	0.00047897	0.00272534	0.0002842	0.00172402	0.00166162	0.00224279	0.00128829	0.00572245	0.0110895	0.0139602	0.00745787	0.000508935	0.00229679	0.00397678	0.00755248	0.00446366	0.00416589	0.00111338	0.00494955	0.00100441	0.00241101	0.00590939	0.00582328	0.0038617	0.000641518	0.000951601	0.000444826	0.000996949	0.00282521	0.00254921	0.00229302	0.0142278	0.00410823
k__Bacteria;p__Firmicutes;c__Bacilli;o__Lactobacillales;f__Lactobacillaceae;g__Pediococcus	0	0	0	0	0	0	0	0	0	0	0	0	0	0	0	0	0	0	0	0	0	0	0	0	0	0	0	0	0	0	0	0	0	0	0	0	0	1.99867e-05	0	0	0	0	0	0	0	0	0	0	0
k__Bacteria;p__Firmicutes;c__Bacilli;o__Lactobacillales;f__Leuconostocaceae;g__	2.21077e-05	0	2.54613e-05	4.89299e-06	2.40507e-05	4.88782e-06	5.62065e-05	0.000304637	9.89012e-06	5.30721e-06	0	2.16945e-05	0	1.81994e-05	3.5524e-05	7.89288e-05	2.10946e-05	2.62557e-05	1.03345e-05	6.06101e-05	4.44283e-05	7.39381e-05	5.41803e-05	5.60109e-05	3.10341e-05	6.22944e-05	0	0.000125804	0.00010875	4.83793e-05	2.48905e-05	5.19221e-05	3.4749e-05	9.28707e-06	8.28377e-06	4.66183e-05	2.7607e-05	5.996e-05	0.000103987	0.00011922	2.74153e-05	2.13363e-05	2.15935e-05	0	0	2.12434e-05	0	1.42207e-05	1.94934e-05
k__Bacteria;p__Firmicutes;c__Bacilli;o__Lactobacillales;f__Leuconostocaceae;g__Weissella	4.42153e-06	0	1.27306e-05	9.78598e-06	0	0	0	6.76972e-05	4.94506e-06	0	0	0	1.70105e-05	0	8.32792e-06	1.79811e-05	4.80564e-06	0	5.16726e-06	4.71412e-05	0	1.84845e-05	5.41803e-05	0	1.03447e-05	2.49178e-05	0	0	0	2.41896e-05	7.11157e-06	1.36812e-05	1.81221e-05	4.84334e-06	0	0	0	0	0	2.0734e-05	0	0	0	0	0	0	0	0	0
k__Bacteria;p__Firmicutes;c__Bacilli;o__Lactobacillales;f__Streptococcaceae;g__Streptococcus	0.00195874	0.000671453	0.00700609	0.00367464	0.00186393	2.93269e-05	0.00560021	0.00323818	0.000276923	0.00481364	0.00124064	0.00156923	0.00650934	0.000414035	0.00277617	0.00238734	0.000638042	0.0016016	0.000341039	0.018082	0.00014217	0.0024646	0.000234781	0.0010362	0.000465511	0.00213047	1.85519e-05	0.00145818	0.000265349	0.0001403	0.000103118	0.00203456	0.00468955	0.00125334	0.00160705	0.0034667	0.00114569	0.00111259	0.00323846	0.00233257	0.00019739	0.000512072	0.000405958	0.0015863	0.00128056	0.00196148	0.000179574	0.00369027	0.000994162
k__Bacteria;p__Firmicutes;c__Bacilli;o__Turicibacterales;f__Turicibacteraceae;g__Turicibacter	0	4.30419e-06	0	0	0	0	0	0	0	0	0	0	0	0	3.07442e-07	1.15034e-06	3.07442e-07	0	0	6.73446e-06	0	0	0	2.80055e-05	0	0	0	0	1.30499e-05	5.80552e-05	3.55578e-06	7.81434e-06	1.6474e-05	4.40286e-06	0	0	0	0	0	0	0	0	0	0	0	7.08115e-06	0	0	0
k__Bacteria;p__Firmicutes;c__Clostridia;Other;Other;Other	0.000468682	0.000395985	0.0005262	3.42509e-05	0.000745573	0.000200401	7.15355e-05	0.000112829	0.000365934	0.000700551	0.000199643	0.000853316	0.000153094	0.00028664	0.000365331	0.000262849	7.02494e-05	0.000362328	0.000449552	0.000491616	0	0.00049292	0.000463543	0.000644125	2.06894e-05	0.000292784	0	0.000142959	0.000791697	1.45138e-05	0.000273795	0.00031718	0.000255389	6.82555e-05	3.31351e-05	0.000283948	0.00019785	0.00047968	0.000282251	0.000362845	0.000345433	0.000533408	0.000863741	5.508e-05	0.000239171	0.000424869	0.000193388	5.68828e-05	0.000272907
k__Bacteria;p__Firmicutes;c__Clostridia;o__;f__;g__	0	0	0	0	0	0	0	0	0	0	0	0	0	0	0	0	0	0	0	0	0	0	0	0	0	0	0	0	0	0	0	0	0	0	0	1.69521e-05	1.84047e-05	0.000126582	0	2.59175e-05	0	0	1.29561e-05	0	0	0	6.9067e-06	0	0
k__Bacteria;p__Firmicutes;c__Clostridia;o__Clostridiales;Other;Other	0.00161386	0.00129986	0.00130701	0.002789	0.00104621	0.000591427	0.00203876	0.00109444	0.000786265	0.00307818	0.000898391	0.00396286	0.00212064	0.000928167	0.00168251	0.000996591	0.00026635	0.00660068	0.00207724	0.00274766	0.00411406	0.00124462	0.00389496	0.00319262	0.000951711	0.00488388	0.000337645	0.00219585	0.00123539	0.00286405	0.00490342	0.00294599	0.00178098	0.000475986	0.00407976	0.00744197	0.00544318	0.00570286	0.00452592	0.0200187	0.0047264	0.00104548	0.00272078	0.00252267	0.00657721	0.00101969	0.00463439	0.002126	0.00492208
k__Bacteria;p__Firmicutes;c__Clostridia;o__Clostridiales;f__;g__	0.0575904	0.0689574	0.038629	0.0644015	0.0373448	0.0414488	0.0619242	0.0542706	0.0406039	0.0577	0.0334829	0.0628272	0.0392431	0.0531194	0.0508245	0.0119236	0.00318673	0.0630451	0.0478075	0.0653445	0.00567793	0.0693909	0.0484131	0.117371	0.040096	0.0287364	0.00795506	0.0585332	0.129808	0.0400677	0.0295201	0.0536976	0.0354954	0.00948655	0.0186178	0.0896893	0.0618581	0.0977282	0.0462495	0.0725327	0.0638996	0.071225	0.0972917	0.0392005	0.0596782	0.0736794	0.0857121	0.0474687	0.0614821
k__Bacteria;p__Firmicutes;c__Clostridia;o__Clostridiales;f__Christensenellaceae;g__	0.00105675	0.00124391	0.00107786	0.00129175	0.00149115	0.00115841	0.00111391	0.0034864	0.000553847	0.000753623	0.00109803	0.00137398	0.000691759	0.000955466	0.00123906	0.000697331	0.00018637	0.000887442	0.000821595	0.00284868	7.10852e-05	0.00114604	0.00120401	0.00199772	0.000186204	0.00220522	1.85519e-05	0.000566119	0.00330164	0.000483793	0.00134409	0.00122016	0.00102483	0.000273897	0.000641992	0.00194102	0.00125152	0.00197202	0.00105968	0.00200083	0.00189165	0.00134846	0.00294104	0.00121176	0.00126561	0.00260586	0.0022654	0.000931456	0.00259262
k__Bacteria;p__Firmicutes;c__Clostridia;o__Clostridiales;f__Christensenellaceae;g__Christensenella	2.21077e-05	5.16502e-05	3.81919e-05	2.93579e-05	6.01269e-06	4.88782e-06	0.000122632	6.76972e-05	0	0	1.42602e-05	1.4463e-05	1.13403e-05	3.18489e-05	2.96036e-05	3.33339e-05	8.90885e-06	2.62557e-05	1.03345e-05	0	1.77713e-05	7.39381e-05	6.02003e-06	9.33515e-06	0	1.86883e-05	0	0	4.34998e-05	0	1.77789e-05	1.5973e-05	2.09172e-05	5.59035e-06	1.24257e-05	4.23802e-06	9.20234e-06	4.66356e-05	0	2.59175e-05	0	6.82763e-05	3.45496e-05	0	2.49137e-05	4.9568e-05	6.9067e-06	0	3.41134e-05
k__Bacteria;p__Firmicutes;c__Clostridia;o__Clostridiales;f__Clostridiaceae;Other	4.42153e-06	0	0	0	0	0	0	0	9.89012e-06	0	0	0	0	0	1.02226e-06	2.81116e-06	7.51315e-07	0	0	0	0	0	0	0	0	0	0	0	2.17499e-05	1.45138e-05	0	2.59026e-06	6.73553e-06	1.80015e-06	0	0	0	0	0	0	0	0	0	0	0	1.41623e-05	0	1.42207e-05	0
k__Bacteria;p__Firmicutes;c__Clostridia;o__Clostridiales;f__Clostridiaceae;g__	0.00054827	0.000348639	0.000233395	0.000127218	0.000625319	0.00049367	0.00103216	0.00063184	0.000375825	0.000509492	0.000399285	0.000614677	0.000788152	0.000309389	0.000502666	0.000233645	6.24442e-05	0.00131804	0.000811261	0.000296316	6.21996e-05	0.000677766	0.000692304	0.000298725	0.000289651	0.000629174	1.11311e-05	0.000365976	0.000991796	0.00053701	0.000145787	0.000509081	0.000371457	9.92761e-05	0.000202952	0.000211901	0.000101226	0.000493005	0.000321865	0.000202156	0.000531857	0.000209096	0.00046642	9.91441e-05	0.000154465	0.000637303	0.000193388	4.97725e-05	0.000126707
k__Bacteria;p__Firmicutes;c__Clostridia;o__Clostridiales;f__Clostridiaceae;g__Candidatus Arthromitus	4.42153e-06	8.60837e-05	0	0	7.21522e-05	0	2.04387e-05	0	4.94506e-05	0	3.80272e-05	0	9.63926e-05	7.27974e-05	3.14117e-05	3.69223e-05	9.8679e-06	0	0	0	0	6.16151e-06	0	0	0	0	0	0	3.04499e-05	0	0	2.6151e-06	8.17791e-06	2.18564e-06	4.14188e-06	0	0	0	0	0	0	0	0	0	0	0	0	0	3.41134e-05
k__Bacteria;p__Firmicutes;c__Clostridia;o__Clostridiales;f__Clostridiaceae;g__Clostridium	2.21077e-05	2.15209e-05	4.24355e-06	0	0	1.46635e-05	0.000102194	0	1.97802e-05	1.59216e-05	0	6.50835e-05	0	0	1.89653e-05	2.97082e-05	7.93985e-06	2.62557e-05	0	0	0	0.000733219	0	1.86703e-05	0	0	0	0	1.73999e-05	4.83793e-06	7.11157e-06	5.76782e-05	0.00019463	5.2017e-05	0	1.69521e-05	5.5214e-05	5.32978e-05	3.96142e-05	5.1835e-05	5.48306e-06	0	9.06928e-05	0	4.98273e-06	3.54057e-05	6.21603e-05	0	1.462e-05
k__Bacteria;p__Firmicutes;c__Clostridia;o__Clostridiales;f__Clostridiaceae;g__Oxobacter	0	0	0	0	0	0	0	0	0	0	0	0	0	0	0	0	0	0	0	0	0	0	0	0	1.03447e-05	0	0	0	4.34998e-06	0	0	1.04962e-06	2.91562e-06	7.79233e-07	0	4.23802e-06	0	0	0	0	5.48306e-06	4.26727e-06	4.3187e-06	0	0	0	0	0	0
k__Bacteria;p__Firmicutes;c__Clostridia;o__Clostridiales;f__Clostridiaceae;g__SMB53	0	0	4.24355e-06	0	0	0	0	0	0	0	0	0	0	0	3.0311e-07	1.13414e-06	3.0311e-07	0	0	0	0	0	0	0	0	0	0	0	0	1.45138e-05	0	1.0367e-06	3.87897e-06	1.0367e-06	0	0	0	0	0	0	0	0	0	0	4.98273e-06	1.41623e-05	0	0	0
k__Bacteria;p__Firmicutes;c__Clostridia;o__Clostridiales;f__Dehalobacteriaceae;g__	3.53722e-05	9.89963e-05	0.000101845	1.4679e-05	0	3.42148e-05	2.04387e-05	0.000135394	4.94506e-06	0	4.27805e-05	7.23149e-06	2.83508e-05	4.54984e-06	3.77713e-05	4.32501e-05	1.15591e-05	5.25114e-06	7.7509e-05	6.73446e-06	0	4.31305e-05	1.20401e-05	1.86703e-05	0	0	0	1.71551e-05	0	0	2.13347e-05	1.44161e-05	2.1969e-05	5.87147e-06	1.24257e-05	0	1.38035e-05	3.99734e-05	2.47588e-05	0	2.19322e-05	0	8.63741e-06	0	9.96547e-06	4.9568e-05	2.07201e-05	0	1.94934e-05
k__Bacteria;p__Firmicutes;c__Clostridia;o__Clostridiales;f__Dehalobacteriaceae;g__Dehalobacterium	0.00187915	0.00243186	0.00103118	0.00176148	0.0027959	0.000307933	0.00207453	0.00104931	0.000815935	0.00150194	0.0016827	0.00228515	0.00179744	0.00223852	0.0016895	0.000689637	0.000184313	0.00126027	0.000986947	0.00175769	0	0.00242147	0.000788625	0.00290323	0.000217238	0.000498355	3.71038e-06	0.0013381	0.00404548	9.67586e-05	0.000668487	0.00121331	0.00120462	0.000321949	0.00117215	0.00191559	0.00136195	0.00374417	0.00135183	0.00122849	0.00272508	0.00158316	0.00323903	0.000925345	0.000941737	0.0015791	0.00243806	0.000341297	0.000833341
k__Bacteria;p__Firmicutes;c__Clostridia;o__Clostridiales;f__EtOH8;g__	3.53722e-05	9.03879e-05	2.54613e-05	1.9572e-05	0.000114241	1.95513e-05	0.000255484	3.38486e-05	5.93407e-05	6.36865e-05	0.000109328	9.40094e-05	5.67016e-05	0.000141045	7.98593e-05	6.35459e-05	1.69833e-05	0	1.03345e-05	6.06101e-05	0	4.31305e-05	5.41803e-05	0	1.03447e-05	0	0	1.14367e-05	0.000300149	0	1.06673e-05	3.57752e-05	7.89834e-05	2.11092e-05	2.48513e-05	0.000139855	0.000105827	0.000153231	9.90354e-06	4.1468e-05	6.57967e-05	8.53453e-05	0.000172748	2.754e-05	0	5.66492e-05	8.97871e-05	0	9.74668e-06
k__Bacteria;p__Firmicutes;c__Clostridia;o__Clostridiales;f__Eubacteriaceae;g__Anaerofustis	4.42153e-06	1.29126e-05	8.48709e-06	4.40369e-05	6.01269e-06	4.88782e-06	4.08774e-05	2.25657e-05	0	1.59216e-05	9.50679e-06	5.06205e-05	3.96911e-05	2.27492e-05	2.01922e-05	1.69362e-05	4.52639e-06	0.000141781	9.30108e-05	3.36723e-05	8.88565e-06	7.39381e-05	5.41803e-05	7.46812e-05	0	1.86883e-05	7.42076e-06	2.28735e-05	8.69996e-06	1.93517e-05	1.77789e-05	4.10687e-05	4.1162e-05	1.1001e-05	1.65675e-05	0.000101713	6.44164e-05	0.000566289	0.000133698	6.73854e-05	0.000131593	5.12072e-05	6.04618e-05	3.3048e-05	5.97928e-05	0.00012038	8.28804e-05	9.95449e-05	6.33534e-05
k__Bacteria;p__Firmicutes;c__Clostridia;o__Clostridiales;f__Eubacteriaceae;g__Pseudoramibacter_Eubacterium	0	0	4.24355e-06	1.9572e-05	0	0	0	0	0	0	0	0	0	0	1.70111e-06	5.26641e-06	1.40751e-06	0	0	3.36723e-05	0	0	0	0	1.03447e-05	0	0	0	0	0	0	3.14407e-06	9.20887e-06	2.46118e-06	0	0	0	0	0	0	0	8.53453e-06	0	0	0	1.41623e-05	0	0	0
k__Bacteria;p__Firmicutes;c__Clostridia;o__Clostridiales;f__Lachnospiraceae;Other	0.00100811	0.000869445	0.000772325	0.00238289	0.00107627	0.00252701	0.00269791	0.0035541	0.000469781	0.00131088	0.0014688	0.00223453	0.00153094	0.000937267	0.00163145	0.000900877	0.000240769	0.00367579	0.00155018	0.00261297	0.00020437	0.00770188	0.000361202	0.00951252	0.00124136	0.00235473	0.000133574	0.0014639	0.00394543	0.00142719	0.0032571	0.0028173	0.00276043	0.000737755	0.000960917	0.00325056	0.00340947	0.00371086	0.00408521	0.00624093	0.00156267	0.00206109	0.00390843	0.00101347	0.00149482	0.00169948	0.00533888	0.00430176	0.00305559
k__Bacteria;p__Firmicutes;c__Clostridia;o__Clostridiales;f__Lachnospiraceae;g__	0.0165675	0.0224033	0.00973045	0.0262656	0.02749	0.0192385	0.026836	0.0310843	0.00930166	0.019833	0.0145549	0.0190261	0.0235482	0.017849	0.0202663	0.00650358	0.00173815	0.0305669	0.0260378	0.0261432	0.00855688	0.0157796	0.0199745	0.0389556	0.0111412	0.0362491	0.0103	0.0247034	0.0259998	0.0183309	0.0163708	0.0220793	0.00938114	0.00250722	0.0093648	0.0200416	0.0129937	0.0195203	0.0201884	0.0318889	0.0192675	0.00947333	0.0209587	0.0160503	0.0203943	0.0168461	0.0222119	0.0196459	0.0149076
k__Bacteria;p__Firmicutes;c__Clostridia;o__Clostridiales;f__Lachnospiraceae;g__Anaerostipes	8.40091e-05	0.00037016	0.000127306	0.000303365	0.000390825	8.79808e-05	0.000117523	7.898e-05	9.39561e-05	0.000127373	0.000114081	0.000101241	0.000402581	0.000109196	0.000179184	0.000125778	3.36156e-05	0.000204794	0	2.69378e-05	0	6.77766e-05	6.02003e-06	0.000429417	0	0.000261637	0	4.5747e-05	0.000369748	0	3.2002e-05	0.000103149	0.000149621	3.9988e-05	2.89932e-05	6.35704e-05	0.000257666	0.000473018	0.00072791	0.000259175	0.000350916	0.000605952	0.000120924	2.2032e-05	0.00016443	0.000290327	0.000276268	0.000526166	0.000350881
k__Bacteria;p__Firmicutes;c__Clostridia;o__Clostridiales;f__Lachnospiraceae;g__Blautia	0.000986001	0.00148925	0.0020369	0.00771135	0.00157532	0.00203822	0.00241177	0.00278687	0.00135	0.00193713	0.00158763	0.0018368	0.00201858	0.00217027	0.00228115	0.00162732	0.00043492	0.00873264	0.00379277	0.00164994	0.00315441	0.000357367	0.0062488	0.00507832	0.00146895	0.00142031	0.00087194	0.00602144	0.00436738	0.00594098	0.00232193	0.00367337	0.00248571	0.000664334	0.00250998	0.00497968	0.00373615	0.00331779	0.013657	0.0101597	0.00548306	0.0011991	0.00221981	0.00620201	0.00491796	0.00237927	0.00343263	0.00321388	0.00182263
k__Bacteria;p__Firmicutes;c__Clostridia;o__Clostridiales;f__Lachnospiraceae;g__Clostridium	0	0.000163559	0	0	6.01269e-06	7.33174e-05	5.10968e-06	0	0.000281868	7.96081e-05	0	0	0.000289178	4.54984e-06	6.45145e-05	0.00010501	2.8065e-05	6.30136e-05	0.000160185	3.36723e-05	0	0.000117069	0	0	0	1.86883e-05	0	0.00721086	8.26497e-05	0	0	0.00054901	0.0019181	0.000512634	0.000497026	2.96662e-05	1.38035e-05	2.66489e-05	1.48553e-05	2.0734e-05	0	0.00014082	4.3187e-06	0.0011016	9.96547e-06	4.9568e-05	0	0	0.00010234
k__Bacteria;p__Firmicutes;c__Clostridia;o__Clostridiales;f__Lachnospiraceae;g__Coprococcus	0.00111865	0.00200575	0.00093358	0.00305812	0.00148513	0.000914023	0.0015329	0.00421979	0.00127583	0.0021335	0.00173974	0.00164878	0.0023758	0.00332138	0.00198307	0.000970343	0.000259335	0.0121616	0.011306	0.00412149	0.00201704	0.00424528	0.00429228	0.00667463	0.013386	0.00685862	0.00117248	0.00359114	0.00508513	0.00566038	0.00348467	0.00600405	0.00375847	0.00100449	0.00243957	0.00767506	0.0027423	0.0191006	0.0114584	0.0043956	0.0201557	0.00145514	0.00643487	0.00193331	0.00402107	0.0164637	0.00463439	0.0114974	0.0124124
k__Bacteria;p__Firmicutes;c__Clostridia;o__Clostridiales;f__Lachnospiraceae;g__Dorea	0.00596022	0.00917652	0.00664539	0.00310705	0.00299432	0.0058605	0.00793533	0.00442288	0.00141429	0.00337008	0.00354603	0.00528622	0.00970731	0.00369902	0.00522323	0.00246876	0.000659804	0.00607031	0.0091874	0.00538757	0.00999636	0.00544061	0.00514713	0.00629189	0.00753093	0.00503962	0.000946148	0.011757	0.00172259	0.00526367	0.00305086	0.00591658	0.00300031	0.000801868	0.00212064	0.00495001	0.0102514	0.00684211	0.0118942	0.00951171	0.00214388	0.00370399	0.00303173	0.00486357	0.0096117	0.00400793	0.0111129	0.00284414	0.00561896
k__Bacteria;p__Firmicutes;c__Clostridia;o__Clostridiales;f__Lachnospiraceae;g__Lachnospira	1.76861e-05	4.30419e-05	2.12177e-05	0	6.01269e-06	0	4.08774e-05	1.12829e-05	3.95605e-05	5.30721e-06	1.42602e-05	7.23149e-06	0	2.7299e-05	1.66984e-05	1.55425e-05	4.15391e-06	0	0	0	0	0	0	2.80055e-05	0	0	0.000422984	0	0	1.93517e-05	7.11157e-06	3.41037e-05	0.000112264	3.00038e-05	2.89932e-05	1.27141e-05	0	5.32978e-05	1.48553e-05	0	0	0	8.63741e-06	3.3048e-05	0	0	0	0	0
k__Bacteria;p__Firmicutes;c__Clostridia;o__Clostridiales;f__Lachnospiraceae;g__Roseburia	0.000707445	0.000542327	0.000297048	0.00144833	5.41142e-05	0.000244391	0.000648929	0.000485163	0.000494506	0.000318432	0.00128817	0.000940094	0.000402581	0.00139225	0.000661698	0.000443702	0.000118584	0.00069315	0.00102312	0.00390599	8.88565e-06	0.0107765	0.000361202	0.00396744	0	0.00116491	7.42076e-06	0.000297355	0.00381058	0.000967586	0.00081783	0.00198585	0.00292401	0.000781475	0.000215378	0.00370827	0.000395701	0.00237841	0.00287203	0.00203193	0.000389297	6.82763e-05	0.00308787	0.000231336	0.000577997	0.000672709	0.00116723	0.0011661	0.00017544
k__Bacteria;p__Firmicutes;c__Clostridia;o__Clostridiales;f__Lachnospiraceae;g__[Ruminococcus]	0.00737069	0.0248438	0.0160236	0.00875845	0.00925352	0.0124346	0.0149356	0.0109557	0.00943023	0.0182515	0.00914078	0.0209496	0.0312879	0.0083444	0.0144272	0.00716507	0.00191495	0.0552419	0.011275	0.0299818	0.0210768	0.0116576	0.0220153	0.0166539	0.0117723	0.0127641	0.00438196	0.105046	0.0107314	0.0136139	0.014024	0.0243026	0.0263174	0.00703362	0.0134321	0.0275895	0.0254997	0.0256229	0.0244815	0.0606054	0.0296085	0.0059315	0.0107579	0.0139187	0.0134036	0.00828495	0.0509369	0.0256897	0.0185431
k__Bacteria;p__Firmicutes;c__Clostridia;o__Clostridiales;f__Peptococcaceae;g__	0	0	0	0	0	0	0	0	0	0	0	0	0	0	0	0	0	2.10045e-05	0	1.34689e-05	0	0	0	1.86703e-05	0	0	0	5.71837e-06	0.000195749	4.83793e-06	0	1.85321e-05	5.1543e-05	1.37755e-05	0	3.81422e-05	0	0	0	0	0	0	0.000103649	0	0	4.9568e-05	0	0	1.94934e-05
k__Bacteria;p__Firmicutes;c__Clostridia;o__Clostridiales;f__Peptostreptococcaceae;g__	4.42153e-06	8.60837e-06	8.48709e-06	4.89299e-06	0	0	2.04387e-05	2.25657e-05	4.94506e-06	5.30721e-06	0	1.4463e-05	0	0	6.72355e-06	7.57268e-06	2.02388e-06	0	2.06691e-05	0	0	0	2.40801e-05	3.73406e-05	0	0	0	5.71837e-06	0	9.19207e-05	3.55578e-06	1.30918e-05	2.55653e-05	6.83262e-06	0	0	0	0	0	0	0	4.26727e-06	0	0	0	0	0	0	9.74668e-06
k__Bacteria;p__Firmicutes;c__Clostridia;o__Clostridiales;f__Ruminococcaceae;Other	8.84306e-06	2.58251e-05	2.54613e-05	2.4465e-05	1.80381e-05	1.46635e-05	5.62065e-05	1.12829e-05	2.47253e-05	1.59216e-05	1.90136e-05	4.3389e-05	1.70105e-05	2.7299e-05	2.37246e-05	1.26563e-05	3.38254e-06	5.25114e-06	6.71744e-05	1.34689e-05	0	2.4646e-05	6.02003e-06	1.86703e-05	1.03447e-05	0	0	5.71837e-06	0.00010005	0	2.13347e-05	1.9477e-05	2.90986e-05	7.77693e-06	4.14188e-06	1.69521e-05	9.20234e-06	3.33111e-05	4.95177e-06	2.0734e-05	6.57967e-05	2.56036e-05	6.04618e-05	0	3.98619e-05	2.83246e-05	2.07201e-05	4.26621e-05	1.94934e-05
k__Bacteria;p__Firmicutes;c__Clostridia;o__Clostridiales;f__Ruminococcaceae;g__	0.0555963	0.0846246	0.0536766	0.0464198	0.0539458	0.041918	0.107012	0.0760014	0.0293341	0.0690945	0.0509564	0.0637529	0.0574557	0.0628606	0.0609035	0.0192197	0.00513668	0.0645837	0.0646218	0.0954677	0.0348318	0.0863104	0.0332426	0.08537	0.032203	0.0541899	0.0076137	0.0841344	0.0813708	0.0341364	0.0313869	0.0563902	0.0275691	0.00736816	0.0448152	0.0805055	0.102592	0.0904197	0.0772427	0.0679556	0.0636638	0.0331481	0.0635022	0.0438217	0.0431156	0.0621867	0.0631272	0.0447526	0.0440794
k__Bacteria;p__Firmicutes;c__Clostridia;o__Clostridiales;f__Ruminococcaceae;g__Anaerofilum	0	0	4.24355e-06	0	0	0	0	0	0	5.30721e-06	0	0	0	1.36495e-05	1.65716e-06	3.86341e-06	1.03254e-06	0	0	0	0	0	0	0	0	0	0	0	0	0	0	0	0	0	0	0	0	0	0	0	0	0	0	0	0	0	0	0	4.87334e-06
k__Bacteria;p__Firmicutes;c__Clostridia;o__Clostridiales;f__Ruminococcaceae;g__Anaerotruncus	0.000141489	0.000249643	0.000369188	0.000249543	0.000306647	4.88782e-05	0.000178839	0.000654406	0.000123627	0.000100837	0.000194889	0.000202482	0.000192785	0.000309389	0.000237332	0.000148406	3.96632e-05	0.000225799	0.00011368	0.000195299	1.77713e-05	0.000104746	0.000144481	0.000242714	0.000227583	0.000280325	0	0.000240172	0.000191399	0.000106434	9.95619e-05	0.000156426	8.61518e-05	2.3025e-05	0.000265081	0.000161045	0.000165642	9.32712e-05	0.000262444	8.29359e-05	0.000202873	0.000388321	0.000142517	1.1016e-05	0.000323878	0.000283246	9.66938e-05	0.000156428	0.00011696
k__Bacteria;p__Firmicutes;c__Clostridia;o__Clostridiales;f__Ruminococcaceae;g__Faecalibacterium	0.00311276	0.0193	0.0246041	0.00362081	0.00182184	0.00617821	0.00699004	0.00484035	0.010172	0.00871444	0.00895539	0.00566949	0.00972999	0.00678381	0.00860665	0.00626241	0.0016737	0.0201696	0.0254591	0.0128696	0.00344763	0.0159583	0.019535	0.00717873	0.000589647	0.00345734	0.00018923	0.0107906	0.00379318	0.0104644	0.00422071	0.00986593	0.00798111	0.00213304	0.014099	0.0103704	0.000538337	0.00307129	0.00557569	0.0109475	0.00189714	0.0047452	0.00256531	0.00217015	0.00865999	0.00647925	0.00243116	0.000796359	0.00415209
k__Bacteria;p__Firmicutes;c__Clostridia;o__Clostridiales;f__Ruminococcaceae;g__Oscillospira	0.0256007	0.0543231	0.0291447	0.0236674	0.0510657	0.0362872	0.0311844	0.0544849	0.0197308	0.0388275	0.0257301	0.0326068	0.0295472	0.0398429	0.035146	0.0113367	0.00302987	0.0511618	0.052303	0.035989	0.0219387	0.0371292	0.0302868	0.0611826	0.0203997	0.0556912	0.0248855	0.0314224	0.0571414	0.0496517	0.0298935	0.039934	0.0141177	0.0037731	0.0218567	0.0475294	0.043113	0.0381746	0.0782627	0.0563342	0.0766641	0.0660872	0.0487711	0.0301398	0.0520347	0.0443705	0.0500252	0.0326578	0.0411359
k__Bacteria;p__Firmicutes;c__Clostridia;o__Clostridiales;f__Ruminococcaceae;g__Ruminococcus	0.00645101	0.00689961	0.00619558	0.00559758	0.00553768	0.00375385	0.0178226	0.00913912	0.00342198	0.00590161	0.00533331	0.00566949	0.00410519	0.00592844	0.00655407	0.00353669	0.000945219	0.00865912	0.00422682	0.00536736	0.00215033	0.0085152	0.013214	0.00867235	0.0036103	0.0042734	0.00158804	0.00562688	0.0123583	0.0023464	0.00263484	0.00594595	0.00376524	0.0010063	0.00662287	0.00667913	0.00767015	0.011499	0.00943312	0.0151617	0.0060204	0.0054237	0.00607642	0.00277053	0.00471865	0.00665628	0.00953815	0.00625711	0.0059601
k__Bacteria;p__Firmicutes;c__Clostridia;o__Clostridiales;f__Syntrophomonadaceae;g__Syntrophomonas	4.42153e-06	2.58251e-05	1.27306e-05	1.9572e-05	1.80381e-05	0	0	0	0	2.6536e-05	0	2.8926e-05	5.67016e-06	1.81994e-05	1.14228e-05	1.1213e-05	2.99681e-06	1.05023e-05	2.58363e-05	4.71412e-05	0	0	0	2.80055e-05	0	0	0	0	0.00010875	0	3.55578e-06	1.5985e-05	3.04406e-05	8.1356e-06	0	1.27141e-05	1.38035e-05	0	0	5.1835e-06	0	0	3.45496e-05	0	1.49482e-05	2.12434e-05	2.07201e-05	0	4.87334e-06
k__Bacteria;p__Firmicutes;c__Clostridia;o__Clostridiales;f__Veillonellaceae;Other	0	4.30419e-06	0	0	0	0	0	0	0	0	0	7.23149e-06	0	0	8.23977e-07	2.17177e-06	5.80429e-07	0	0	0	0	0	0	0	0	0	0	0	0	0	0	0	0	0	0	0	0	0	0	0	0	0	4.3187e-06	0	0	0	0	0	0
k__Bacteria;p__Firmicutes;c__Clostridia;o__Clostridiales;f__Veillonellaceae;g__	0.0601594	0.0696848	0.0329426	0.0486461	0.0904849	0.0596608	0.0745655	0.0639513	0.09766	0.0590427	0.0480521	0.0406772	0.0648439	0.0485832	0.0613539	0.0179219	0.00478982	0.0591698	0.0419634	0.0276988	0.0805484	0.0462051	0.0521094	0.0938089	0.0499648	0.0736445	0.0132869	0.0324861	0.0614391	0.0707063	0.0348751	0.0527076	0.0222169	0.00593772	0.030389	0.054039	0.0364367	0.0888874	0.0481659	0.0154831	0.0829806	0.0920834	0.0412004	0.0927162	0.0675011	0.0910848	0.0515171	0.0369596	0.027432
k__Bacteria;p__Firmicutes;c__Clostridia;o__Clostridiales;f__Veillonellaceae;g__Acidaminococcus	0	0	0	0	0	0	0	0	0	0	0	0	0	0	0	0	0	0	0	0	0	0	0	0	0	0	0	0	0	9.67586e-06	0	6.91133e-07	2.58598e-06	6.91133e-07	0	0	0	0	0	0	0	0	0	0	0	0	0	0	0
k__Bacteria;p__Firmicutes;c__Clostridia;o__Clostridiales;f__Veillonellaceae;g__Megamonas	0.00174208	0.00343474	0.00591126	0.00182019	0.00147311	0.00307933	0.00377605	0.0133025	0.0020522	0.00830578	0.000470586	0.000585751	0.00615779	0.00228402	0.00388538	0.0035247	0.000942016	0.00156484	0.000361709	0.00431005	0.078176	0.000110907	0.000156521	0.005153	0.000196549	0.0177041	0.020908	0.00241887	0.000308849	0.00510885	0.00239304	0.00991937	0.0206995	0.00553217	0.0105162	0.00246653	0.000409504	0.005996	0.00154	0.000466515	0.00722119	0.00455744	2.59122e-05	0.0373222	0.000966651	0.0114856	0.000559442	0.0102673	0.0324126
k__Bacteria;p__Firmicutes;c__Clostridia;o__Clostridiales;f__Veillonellaceae;g__Megasphaera	0	0	0	0	6.01269e-06	0	0	0	0	0	0	0	0	0	4.29478e-07	1.60696e-06	4.29478e-07	0	0	0	1.77713e-05	6.16151e-06	1.20401e-05	0	0	0	3.71038e-06	3.43102e-05	8.69996e-06	0.000609579	1.42231e-05	5.0464e-05	0.000161222	4.30883e-05	0.0394639	0.0149348	0.00219476	0.00824117	1.98071e-05	7.77524e-05	1.64492e-05	0.00103695	1.29561e-05	0.00317261	0.00158949	0	2.76268e-05	0.0422142	0.00209554
k__Bacteria;p__Firmicutes;c__Clostridia;o__Clostridiales;f__[Mogibacteriaceae];g__	0.000137067	0.000189384	0.000140037	0.000181041	0.000132279	9.28687e-05	0.000393445	0.000214374	6.42858e-05	0.000137987	9.03145e-05	0.00028926	0.000198455	0.000195643	0.00017546	8.57419e-05	2.29155e-05	0.000441095	0.000186022	0.000323254	0.000195484	0.000258783	0.000252841	0.000224044	0.000165515	0.000373767	0.00028941	0.000165833	0.000600298	0.000406386	0.000142231	0.000287497	0.000130058	3.47594e-05	0.000294074	0.000182235	0.000326683	0.000259827	0.000658585	0.000352478	0.000378331	0.000174958	0.000315265	0.000154224	0.000398619	0.000439031	0.000455842	0.000234642	0.000214427
k__Bacteria;p__Firmicutes;c__Clostridia;o__Clostridiales;f__[Tissierellaceae];g__Finegoldia	0	0	0	0	0	0	0	0	0	0	0	0	0	0	0	0	0	0	0	0	0	0	0	0	0	0	0	0	0	0	0	0	0	0	1.24257e-05	0	0	0	0	0	0	0	0	0	0	0	0	0	0
k__Bacteria;p__Firmicutes;c__Clostridia;o__Clostridiales;f__[Tissierellaceae];g__Peptoniphilus	0	0	0	0	0	0	0	0	0	0	0	0	0	0	0	0	0	0	0	0	0	0	0	0	0	0	0	0	0	0	0	0	0	0	1.24257e-05	0	0	0	0	0	0	0	0	0	0	0	0	0	0
k__Bacteria;p__Firmicutes;c__Clostridia;o__SHA-98;f__;g__	4.42153e-06	0	8.48709e-06	0	0	0	0	0	9.89012e-06	0	0	0	0	0	1.62848e-06	3.42241e-06	9.14678e-07	0	2.58363e-05	0	8.88565e-06	0	6.02003e-06	0	0	1.24589e-05	0	0	2.17499e-05	0	0	5.35363e-06	8.81317e-06	2.35542e-06	0	0	0	0	0	0	0	4.26727e-06	4.3187e-06	0	1.49482e-05	7.08115e-06	0	0	0
k__Bacteria;p__Firmicutes;c__Erysipelotrichi;o__Erysipelotrichales;f__Erysipelotrichaceae;g__	0.000601328	0.000641324	0.000292805	0.000200613	0.0012807	0.000703847	0.000173729	0.000936477	0.00039066	0.000445805	0.000332738	0.000556825	0.00176909	0.000550531	0.000634034	0.000440152	0.000117636	0.00330822	0.00037721	0.000794666	0.000399854	0.00159583	0.000776584	0.000438752	0.000496545	0.000710156	0.000159546	0.00159543	0.000513298	0.00067731	0.000384025	0.000873387	0.000819585	0.000219043	0.000215378	0.0015384	0.000446314	0.000926049	0.00214907	0.00243624	0.00140366	0.000170691	0.000254803	0.000308448	0.000448446	0.000389463	0.000821897	0.000668373	0.000531194
k__Bacteria;p__Firmicutes;c__Erysipelotrichi;o__Erysipelotrichales;f__Erysipelotrichaceae;g__Coprobacillus	0.000282978	5.59544e-05	0.000347971	2.4465e-05	7.81649e-05	0.000151523	0.000434323	0.000135394	0.000207693	0.0005891	0.000142602	7.95464e-05	0.00286343	4.54984e-05	0.000388474	0.000730979	0.000195362	0.00179589	0.000248029	0.000101017	9.77422e-05	0.000363529	0.000120401	0.000214708	2.06894e-05	0.000137048	2.22623e-05	0.000623302	0.000260999	0.000314465	4.62252e-05	0.000311879	0.000456983	0.000122134	0.00015325	0.000309376	0.000395701	0.000346436	0.000207974	0.000217707	0.000509924	6.82763e-05	0.000388683	5.508e-06	2.98964e-05	0.000106217	0.000138134	0.00019198	0.000384994
k__Bacteria;p__Firmicutes;c__Erysipelotrichi;o__Erysipelotrichales;f__Erysipelotrichaceae;g__Holdemania	8.84306e-06	1.72167e-05	1.69742e-05	2.4465e-05	6.01269e-06	9.77565e-06	0	0	0	2.12288e-05	1.90136e-05	0	1.13403e-05	1.36495e-05	1.06085e-05	8.52375e-06	2.27807e-06	1.57534e-05	1.03345e-05	2.69378e-05	2.6657e-05	0	1.20401e-05	7.46812e-05	0	9.96711e-05	3.71038e-06	5.71837e-06	0	5.32172e-05	2.13347e-05	2.5004e-05	3.04185e-05	8.12969e-06	6.21283e-05	5.50943e-05	3.68094e-05	6.66223e-06	4.95177e-05	7.25689e-05	0	0	1.29561e-05	2.754e-05	3.48791e-05	0	4.14402e-05	1.42207e-05	4.38601e-05
k__Bacteria;p__Firmicutes;c__Erysipelotrichi;o__Erysipelotrichales;f__Erysipelotrichaceae;g__PSB-M-3	1.76861e-05	3.87377e-05	5.09225e-05	3.42509e-05	1.20254e-05	0	5.10968e-06	3.38486e-05	1.48352e-05	5.30721e-06	2.85204e-05	1.4463e-05	0.000130414	0	2.758e-05	3.34266e-05	8.93364e-06	0.000241552	8.78435e-05	2.69378e-05	0	8.62611e-05	3.01002e-05	0.000149362	0	0	0	0	0.000160949	0	1.06673e-05	5.6691e-05	7.76927e-05	2.07643e-05	0	1.69521e-05	0.000170243	5.32978e-05	3.96142e-05	5.70185e-05	0.00104726	1.28018e-05	1.72748e-05	0	0	0.000446112	0	7.11035e-06	4.38601e-05
k__Bacteria;p__Firmicutes;c__Erysipelotrichi;o__Erysipelotrichales;f__Erysipelotrichaceae;g__[Eubacterium]	0	4.30419e-06	0	0	0	0	0	0	4.94506e-06	0	0	7.23149e-06	0	0	1.1772e-06	2.41586e-06	6.45666e-07	0	0	0	0	0	0	0	0	0	0	0	8.69996e-06	0	0	6.21426e-07	2.32516e-06	6.21426e-07	0	0	0	0	0	0	1.64492e-05	0	0	0	0	0	0	0	0
k__Bacteria;p__Firmicutes;c__Erysipelotrichi;o__Erysipelotrichales;f__Erysipelotrichaceae;g__cc_115	6.6323e-05	0.000223818	0.000140037	0.000171255	0.000126266	2.44391e-05	0.000286142	5.64143e-05	1.97802e-05	0.000233517	5.70407e-05	0.000209713	0.000521654	0.000150145	0.000163325	0.00013255	3.54255e-05	0.000346575	0.000118847	2.02034e-05	1.77713e-05	0.000511405	0.000108361	0	9.31022e-05	4.36061e-05	0	0.000600429	0.000804747	6.28931e-05	3.2002e-05	0.000197139	0.000261332	6.9844e-05	0.000111831	0.000932365	0.000713181	0.00169887	0.0016836	0.00268505	0.000674416	5.97417e-05	8.20554e-05	0.000308448	0.000543118	0.000375301	0.000331521	0.000263083	0.00010234
k__Bacteria;p__Fusobacteria;c__Fusobacteriia;o__Fusobacteriales;f__Fusobacteriaceae;g__Fusobacterium	8.84306e-06	0.0120173	0.00093358	2.93579e-05	0.000877852	1.95513e-05	0.00189569	0.00181654	0.00112747	0.00639519	0.000304217	0.000896705	0.00238714	0.00835805	0.00264768	0.00365251	0.000976175	0.00320319	3.61709e-05	0.00100343	0.000302112	1.84845e-05	0.000234781	0.00312728	0.000299996	1.86883e-05	0	0.00122945	0.000521998	4.83793e-05	0.000544035	0.000756286	0.001087	0.000290513	0.000107689	0.000165283	0	2.66489e-05	9.90354e-06	5.1835e-06	2.74153e-05	1.70691e-05	0	0.000749088	0	0.00012038	0	0	2.43667e-05
k__Bacteria;p__Lentisphaerae;c__[Lentisphaeria];o__Victivallales;f__Victivallaceae;g__	0.00273693	0.00418797	0.00361974	0.00356699	0.00270571	0.0011242	0.00463959	0.00318177	0.00275934	0.00176199	0.00134996	0.00365914	0.00489334	0.00466813	0.00320392	0.00121039	0.00032349	0.00424292	0.00255263	0.00436393	2.6657e-05	0.00229824	0.00794043	0.00366871	0.00124136	0.00527634	6.30765e-05	0.0051065	0.0114709	0.00228834	0.00191657	0.0037469	0.00309786	0.000827937	0.000973343	0.0056959	0.00191409	0.0070553	0.00208965	0.00930437	0.00904156	0.00849186	0.00607642	0.00332133	0.00217746	0.00461691	0.0054701	0.000824801	0.00217351
k__Bacteria;p__Planctomycetes;c__Planctomycetia;o__Gemmatales;f__Isosphaeraceae;g__	0	0	0	0	0	0	0	0	0	0	0	0	0	9.09968e-06	6.49977e-07	2.43199e-06	6.49977e-07	0	0	0	0	0	0	0	0	0	0	0	0	0	0	0	0	0	0	0	0	0	0	0	0	0	0	0	0	0	0	0	0
k__Bacteria;p__Proteobacteria;c__Alphaproteobacteria;o__;f__;g__	4.42153e-05	0.000154951	0	0.000386546	0.000234495	1.46635e-05	0.000270813	9.02629e-05	0.000247253	0.000191059	9.03145e-05	0.000101241	0.000164435	0.000136495	0.00015191	0.000107672	2.87765e-05	0	0	2.02034e-05	0	3.6969e-05	0	9.33515e-05	0	0	0	4.00286e-05	0.000287099	4.83793e-06	1.77789e-05	3.57334e-05	7.69518e-05	2.05662e-05	0.000124257	0.000144093	1.84047e-05	0.000686209	0	3.62845e-05	5.48306e-05	9.81472e-05	3.02309e-05	0	1.99309e-05	4.9568e-05	4.83469e-05	2.84414e-05	2.92401e-05
k__Bacteria;p__Proteobacteria;c__Alphaproteobacteria;o__RF32;f__;g__	0.000110538	2.58251e-05	1.69742e-05	0.000929668	6.61396e-05	5.37661e-05	0	4.51314e-05	9.89012e-06	1.59216e-05	0	1.4463e-05	1.70105e-05	2.7299e-05	9.51876e-05	0.000242027	6.46845e-05	0.00118676	0.000470221	0.000309785	0	8.62611e-05	0.000180601	0.000849499	0.000620681	0.00219276	0	0.000188706	0.000830847	1.45138e-05	0.000391136	0.000522984	0.000603233	0.000161221	1.24257e-05	5.50943e-05	0	0	0.000663537	6.73854e-05	0.000312534	0.000243234	0.000224573	7.1604e-05	0.000119586	0.000262003	0.000145041	0	2.92401e-05
k__Bacteria;p__Proteobacteria;c__Alphaproteobacteria;o__Rhizobiales;f__Bradyrhizobiaceae;g__	0	0	0	0	0	0	0	0	0	0	0	0	0	0	0	0	0	0	0	6.73446e-06	0	0	0	0	0	0	0	0	0	4.83793e-06	0	8.26599e-07	2.13384e-06	5.70294e-07	0	0	0	0	0	0	0	0	0	0	9.96547e-06	0	0	0	1.462e-05
k__Bacteria;p__Proteobacteria;c__Alphaproteobacteria;o__Rhizobiales;f__Bradyrhizobiaceae;g__Balneimonas	0	0	8.48709e-06	0	0	0	0	0	0	0	0	0	0	0	6.06221e-07	2.26827e-06	6.06221e-07	0	0	0	0	0	0	0	0	0	0	0	0	0	0	0	0	0	0	0	0	0	0	0	0	0	0	0	0	0	0	0	0
k__Bacteria;p__Proteobacteria;c__Alphaproteobacteria;o__Rhizobiales;f__Brucellaceae;g__Ochrobactrum	0	0	0	0	0	0	0	0	0	0	0	0	0	0	0	0	0	0	0	0	0	0	0	0	0	0	0	0	0	0	0	0	0	0	0	0	0	0	0	0	0	8.53453e-06	0	0	0	0	0	0	0
k__Bacteria;p__Proteobacteria;c__Alphaproteobacteria;o__Rhizobiales;f__Hyphomicrobiaceae;Other	0	0	0	0	0	9.77565e-06	0	0	0	0	0	0	0	0	6.98261e-07	2.61265e-06	6.98261e-07	0	0	0	0	0	0	0	0	0	0	0	0	0	0	0	0	0	0	0	0	0	0	0	0	0	0	0	0	0	0	0	0
k__Bacteria;p__Proteobacteria;c__Alphaproteobacteria;o__Rhizobiales;f__Hyphomicrobiaceae;g__Devosia	0	0	0	0	0	0	0	0	0	0	0	0	0	0	0	0	0	0	0	0	0	0	0	0	0	0	0	0	0	0	0	0	0	0	0	0	0	0	0	0	1.09661e-05	0	0	0	0	0	0	0	0
k__Bacteria;p__Proteobacteria;c__Alphaproteobacteria;o__Rhizobiales;f__Hyphomicrobiaceae;g__Rhodoplanes	0	0	0	0	0	0	0	0	9.89012e-06	0	0	0	0	0	7.06437e-07	2.64325e-06	7.06437e-07	0	0	0	0	0	0	0	0	0	0	0	0	0	0	0	0	0	0	0	0	0	0	0	0	1.28018e-05	0	0	0	0	0	0	9.74668e-06
k__Bacteria;p__Proteobacteria;c__Alphaproteobacteria;o__Rhizobiales;f__Phyllobacteriaceae;g__Phyllobacterium	0	0	0	0	0	0	0	0	0	0	0	0	5.67016e-06	0	4.05011e-07	1.51541e-06	4.05011e-07	5.25114e-06	0	0	0	0	0	0	0	0	0	0	0	0	0	3.75081e-07	1.40343e-06	3.75081e-07	0	0	0	0	0	0	0	0	0	0	0	0	0	0	0
k__Bacteria;p__Proteobacteria;c__Alphaproteobacteria;o__Rhizobiales;f__Rhizobiaceae;g__	0	0	0	0	0	0	0	0	0	0	0	0	0	0	0	0	0	0	0	0	0	0	0	0	0	0	0	0	0	0	0	0	0	0	0	0	0	2.66489e-05	0	0	0	0	0	0	0	0	0	0	0
k__Bacteria;p__Proteobacteria;c__Alphaproteobacteria;o__Rhodospirillales;f__Rhodospirillaceae;g__	0	0	0	0	0	0	0	0	0	0	0	0	0	0	0	0	0	0	0	0	0	0	6.02003e-06	0	0	0	0	0	0	0	0	4.30002e-07	1.60892e-06	4.30002e-07	0	0	0	0	0	0	0	0	4.3187e-06	0	0	0	0	0	0
k__Bacteria;p__Proteobacteria;c__Betaproteobacteria;Other;Other;Other	0	0	0	0	0	4.88782e-06	0	0	0	0	0	0	0	0	3.4913e-07	1.30633e-06	3.4913e-07	0	0	0	0	0	0	0	1.03447e-05	0	0	0	0	0	0	7.38906e-07	2.76473e-06	7.38906e-07	0	0	0	0	0	0	0	0	0	0	0	0	0	0	0
k__Bacteria;p__Proteobacteria;c__Betaproteobacteria;o__Burkholderiales;Other;Other	0	0	0	0	0	0	0	0	0	0	0	0	0	0	0	0	0	0	0	0	0	0	0	0	0	0	0	0	0	0	0	0	0	0	4.14188e-06	0	0	0	0	5.1835e-06	0	0	0	0	0	0	0	0	0
k__Bacteria;p__Proteobacteria;c__Betaproteobacteria;o__Burkholderiales;f__Alcaligenaceae;g__Sutterella	0.0100899	0.0231436	0.0155059	0.0178203	0.0269008	0.0215162	0.0139494	0.0113731	0.0182374	0.0179012	0.00829943	0.0142316	0.0115841	0.0128214	0.0159553	0.00529882	0.00141617	0.013758	0.0261774	0.013671	0.0358891	0.0215098	0.0296427	0.0218629	0.0242583	0.0225257	0.0184332	0.0267219	0.0184483	0.0135172	0.00954372	0.0211399	0.00721165	0.00192739	0.00817194	0.0221564	0.00782199	0.0126782	0.0156922	0.0249896	0.0195635	0.0176323	0.025299	0.0152296	0.0159049	0.0126115	0.0108228	0.00485637	0.00861607
k__Bacteria;p__Proteobacteria;c__Betaproteobacteria;o__Burkholderiales;f__Comamonadaceae;Other	0	0	0	0	0	0	0	0	0	0	0	0	0	0	0	0	0	0	0	0	0	0	0	0	0	0	0	0	0	0	0	0	0	0	0	0	0	0	0	0	0	0	0	0	0	0	0	2.13311e-05	0
k__Bacteria;p__Proteobacteria;c__Betaproteobacteria;o__Burkholderiales;f__Comamonadaceae;g__	0	0	0	0	0	0	0	0	0	0	4.75339e-06	0	0	0	3.39528e-07	1.2704e-06	3.39528e-07	0	0	0	0	0	6.02003e-06	9.33515e-06	0	6.22944e-06	0	0	0	0	0	1.54176e-06	3.14904e-06	8.41615e-07	0	0	0	0	0	0	0	0	0	5.508e-06	0	0	0	0	0
k__Bacteria;p__Proteobacteria;c__Betaproteobacteria;o__Burkholderiales;f__Oxalobacteraceae;g__Oxalobacter	6.19014e-05	0.000180776	0.000135793	0.000166362	4.81015e-05	6.84295e-05	0.000148181	7.898e-05	5.93407e-05	7.96081e-05	5.22873e-05	0.000310954	0.000175775	0.000168344	0.000123917	7.40927e-05	1.98021e-05	0	0	0	0	0	0	0	4.13787e-05	0	0	0	4.78498e-05	0	3.55578e-05	8.91331e-06	1.78754e-05	4.77741e-06	0.000240229	0.000118665	0.000105827	0.000266489	0.00064373	0.000238441	0.000109661	0.000268838	0.000164111	0.000225828	0.000244154	0.000155785	0.000179574	4.97725e-05	0.000307021
k__Bacteria;p__Proteobacteria;c__Betaproteobacteria;o__MND1;f__;g__	0	0	0	0	0	0	0	0	0	0	0	0	0	0	0	0	0	0	0	0	0	0	6.02003e-06	9.33515e-06	0	0	0	0	0	0	0	1.0968e-06	2.86282e-06	7.6512e-07	0	0	0	0	0	0	0	0	0	0	0	0	0	0	0
k__Bacteria;p__Proteobacteria;c__Betaproteobacteria;o__Nitrosomonadales;f__Nitrosomonadaceae;g__	4.42153e-06	1.72167e-05	4.24355e-06	2.4465e-05	9.6203e-05	2.44391e-05	1.02194e-05	7.898e-05	9.89012e-06	5.30721e-05	1.90136e-05	1.4463e-05	4.53612e-05	4.54984e-06	2.90384e-05	2.89367e-05	7.73366e-06	0	0	0	0	0	3.01002e-05	0	0	0	0	0	0	0	0	2.15001e-06	8.04461e-06	2.15001e-06	1.65675e-05	5.50943e-05	2.30059e-05	5.996e-05	9.90354e-05	3.62845e-05	3.83814e-05	1.28018e-05	1.72748e-05	1.1016e-05	9.96547e-06	8.49738e-05	4.83469e-05	0	7.79735e-05
k__Bacteria;p__Proteobacteria;c__Betaproteobacteria;o__Rhodocyclales;f__Rhodocyclaceae;Other	0	0	4.24355e-06	0	0	0	0	0	0	0	0	0	0	0	3.0311e-07	1.13414e-06	3.0311e-07	0	0	0	0	0	0	0	1.03447e-05	0	0	0	0	0	0	7.38906e-07	2.76473e-06	7.38906e-07	0	0	0	0	0	0	0	0	0	0	0	0	0	0	0
k__Bacteria;p__Proteobacteria;c__Deltaproteobacteria;o__Bdellovibrionales;f__Bdellovibrionaceae;g__Bdellovibrio	0	0	0	0	0	0	0	0	0	0	0	0	0	0	0	0	0	0	0	0	0	0	1.20401e-05	0	0	0	0	0	0	0	0	8.60005e-07	3.21784e-06	8.60005e-07	0	0	0	0	0	0	0	0	0	0	0	0	0	0	0
k__Bacteria;p__Proteobacteria;c__Deltaproteobacteria;o__Desulfovibrionales;f__Desulfovibrionaceae;g__	0.0227886	0.0231694	0.0199362	0.0127022	0.0369239	0.0172736	0.0142713	0.0171612	0.020344	0.0123021	0.00694946	0.0201976	0.0253116	0.0130398	0.0187408	0.0072854	0.0019471	0.0202694	0.0252369	0.0148091	0.0016705	0.0160322	0.0297871	0.0130412	0.00809989	0.0322124	0.00545797	0.0103903	0.0268655	0.00413159	0.0093766	0.0155272	0.00990982	0.00264851	0.00359516	0.00995088	0.00403983	0.0124317	0.00567968	0.0246527	0.0659338	0.0301141	0.0223363	0.00713286	0.0163085	0.0153661	0.0119624	0.00369738	0.0163159
k__Bacteria;p__Proteobacteria;c__Deltaproteobacteria;o__Desulfovibrionales;f__Desulfovibrionaceae;g__Bilophila	0.00112749	0.00351222	0.000640775	0.00154618	0.00304843	0.00359744	0.00394978	0.000496446	0.000697254	0.00202735	0.00107902	0.00303	0.0018428	0.0015242	0.00200853	0.00119846	0.000320301	0.00196918	0.0054773	0.00104384	0.000773052	0.00138018	0.00251035	0.00402345	0.00231721	0.00280948	0.00019294	0.0024589	0.00584638	0.000232221	0.00179211	0.00234476	0.00174933	0.000467528	0.00172302	0.000856081	0.000340487	0.000999334	0.000579357	0.000777524	0.00155719	0.00242808	0.0020082	0.000424116	0.0017888	0.000934712	0.000435122	7.11035e-06	0.000370374
k__Bacteria;p__Proteobacteria;c__Deltaproteobacteria;o__Desulfovibrionales;f__Desulfovibrionaceae;g__Desulfovibrio	0.000305086	0.0105883	0.01035	0.0198704	0.0339116	0.00233149	0.0399168	0.0181767	0.000904946	0.0171317	0.0124444	0.00665298	0.00152527	0.0234817	0.0141137	0.012253	0.00327474	0.0032452	0.000594235	0.000633039	0.0136928	0.00020333	0.00308226	0.00307126	0.0014586	0.000598027	0.0023227	0.00820014	0.000139199	0.00398645	0.00384736	0.00321961	0.00370514	0.000990241	0.00112245	0.0153247	0.0100766	0.0145037	0.0144245	0.0208014	0.0116679	0.0058931	0.00452168	0.0320731	0.0129701	0.012824	0.00164379	0.017591	0.0013353
k__Bacteria;p__Proteobacteria;c__Epsilonproteobacteria;o__Campylobacterales;f__Campylobacteraceae;g__Campylobacter	0.0231511	0.0200575	0.0229958	0.0103389	0.0258125	0.00481939	0.00508413	0.0177254	0.00416869	0.0319759	0.00269517	0.00342773	0.0128316	0.000145595	0.0132307	0.0102894	0.00274996	0.00127603	0.0111406	0.00905785	0.0456722	0.00812086	0.0250132	0.0115943	0.00976538	0.00292161	0.0202921	0.00911508	0.0390585	0.00642961	0.0198235	0.0156629	0.0131378	0.00351123	0.000575722	0.00192406	0.000616557	0.00207861	0.00163408	0.000259175	0.00245093	0.00551331	0.00151586	0.00214812	0.00142008	0.000573573	0.00270743	0.000298635	0.00161795
k__Bacteria;p__Proteobacteria;c__Epsilonproteobacteria;o__Campylobacterales;f__Helicobacteraceae;Other	3.09507e-05	0	0.000424355	2.93579e-05	0.000126266	1.46635e-05	3.06581e-05	0.000124111	0.000504396	0.000164523	1.42602e-05	2.8926e-05	0.000158764	0.000104646	0.00012542	0.000155132	4.14607e-05	8.92693e-05	0	0.000154893	0	6.16151e-06	0.000132441	3.73406e-05	4.13787e-05	8.09828e-05	0	8.00572e-05	0	0	3.55578e-06	4.47199e-05	5.37999e-05	1.43786e-05	6.62702e-05	5.08563e-05	3.68094e-05	1.99867e-05	2.47588e-05	3.1101e-05	0.000405746	0.000337114	9.06928e-05	6.0588e-05	4.48446e-05	0.000127461	0	7.11035e-06	5.36068e-05
k__Bacteria;p__Proteobacteria;c__Epsilonproteobacteria;o__Campylobacterales;f__Helicobacteraceae;g__	8.84306e-06	1.29126e-05	0.000140037	4.89299e-06	5.41142e-05	0	0	0	0.000197802	2.6536e-05	0	0	5.10314e-05	3.18489e-05	3.77156e-05	5.97054e-05	1.59569e-05	1.57534e-05	0	4.71412e-05	0	0	4.81603e-05	9.33515e-06	1.03447e-05	1.86883e-05	0	3.43102e-05	3.47999e-05	1.45138e-05	7.11157e-06	1.71542e-05	1.72382e-05	4.6071e-06	1.65675e-05	8.47605e-06	2.7607e-05	0	4.95177e-06	5.1835e-06	0.000169975	0.000136553	3.02309e-05	4.9572e-05	1.49482e-05	4.9568e-05	0	7.11035e-06	1.462e-05
k__Bacteria;p__Proteobacteria;c__Epsilonproteobacteria;o__Campylobacterales;f__Helicobacteraceae;g__Flexispira	0	0	4.24355e-06	0	0	0	0	0	0	0	0	0	0	0	3.0311e-07	1.13414e-06	3.0311e-07	0	0	0	0	0	0	0	0	0	0	0	0	0	0	0	0	0	0	0	0	0	0	0	0	0	0	0	0	7.08115e-06	0	0	0
k__Bacteria;p__Proteobacteria;c__Epsilonproteobacteria;o__Campylobacterales;f__Helicobacteraceae;g__Helicobacter	0.00436405	0.00143329	0.0634071	0.00343488	0.0247542	0.00102644	0.00272857	0.0142503	0.0716984	0.0184001	0.00230064	0.00293599	0.0218358	0.0146687	0.0176599	0.0226963	0.00606585	0.0105915	8.78435e-05	0.0231127	0.000106628	2.4646e-05	0.0205945	0.00503165	0.00465511	0.00917597	2.96831e-05	0.0132952	2.60999e-05	8.22448e-05	0.000739603	0.00625382	0.00799756	0.00213744	0.00997366	0.00678932	0.00703059	0.00213191	0.00127756	0.00369583	0.0544248	0.0438675	0.0135478	0.0105038	0.0055109	0.012045	0.000490376	0.00257395	0.00688116
k__Bacteria;p__Proteobacteria;c__Gammaproteobacteria;o__Aeromonadales;f__Succinivibrionaceae;Other	0	0	0	0	0	0	0	0	0	0	0	0	0	0	0	0	0	0	0	0	0	0	0	0	3.10341e-05	0	0	5.71837e-06	0	0	3.55578e-06	2.87916e-06	8.28531e-06	2.21434e-06	0	0	0	0	0	0	0	0	0	0	0	0	0	0	0
k__Bacteria;p__Proteobacteria;c__Gammaproteobacteria;o__Aeromonadales;f__Succinivibrionaceae;g__	0.000123803	4.7346e-05	0.000144281	0.00280368	0.00450952	2.44391e-05	0.000832878	0.000519012	0.000133517	0.004198	0.000142602	0.000686992	6.23717e-05	0.000982765	0.00108651	0.00156339	0.000417832	0.00336073	0.00017052	0.0169641	0.000764166	0.0037462	0.0105351	0.00294057	0.0193342	0.0015013	0.00206668	0.0134153	0.00156599	0.0020029	0.00369801	0.00586184	0.0064016	0.0017109	0	4.23802e-06	4.60117e-06	6.66223e-06	9.90354e-06	0	0.000833425	1.28018e-05	0.000177067	0.000170748	0	0.000127461	0	0.00271615	4.87334e-06
k__Bacteria;p__Proteobacteria;c__Gammaproteobacteria;o__Aeromonadales;f__Succinivibrionaceae;g__Succinatimonas	0	0	0	2.4465e-05	0	0	5.10968e-06	0	4.94506e-06	1.59216e-05	0	1.4463e-05	0	0	4.63602e-06	7.89778e-06	2.11077e-06	5.25114e-06	0	2.69378e-05	0	1.2323e-05	3.01002e-05	0	0	1.86883e-05	1.11311e-05	1.14367e-05	1.73999e-05	0	2.84463e-05	1.1551e-05	1.12968e-05	3.0192e-06	0	0	0	0	0	0	0	0	0	5.508e-06	0	0	0	7.11035e-06	0
k__Bacteria;p__Proteobacteria;c__Gammaproteobacteria;o__Enterobacteriales;f__Enterobacteriaceae;Other	0	0	0	0	1.20254e-05	0	0	0	0	0	0	0	0	0	8.58955e-07	3.21392e-06	8.58955e-07	1.05023e-05	0	0	8.88565e-06	0	6.02003e-06	0	0	6.22944e-06	3.71038e-06	5.71837e-06	0	0	3.55578e-06	3.18728e-06	3.73329e-06	9.97764e-07	0	4.23802e-06	0	0	0	0	1.09661e-05	4.26727e-06	0	0	0	0	0	0	4.87334e-06
k__Bacteria;p__Proteobacteria;c__Gammaproteobacteria;o__Enterobacteriales;f__Enterobacteriaceae;g__	0.000128224	0.000163559	0.000173985	0.000440369	0.000583231	6.35417e-05	0.00031169	0.000981609	0.000187912	0.000472341	0.000998213	0.00014463	0.000686089	0.00116931	0.000464622	0.000368347	9.84448e-05	0.00218447	0.00026353	0.0045525	0.00105739	0.00105362	0.000463543	0.000625455	0.000351719	0.00211178	0.000155836	0.00233881	0.000574198	0.000735365	0.000924504	0.00124234	0.00119602	0.00031965	0.000940208	0.000733178	0.000165642	0.000326449	0.000316913	0.000238441	0.000630552	0.00064009	0.000246166	0.000616896	0.000199309	0.00049568	0.000227921	0.000255973	0.000482461
k__Bacteria;p__Proteobacteria;c__Gammaproteobacteria;o__Enterobacteriales;f__Enterobacteriaceae;g__Serratia	0	0	0	0	0	0	0	0	0	0	0	0	5.67016e-06	0	4.05011e-07	1.51541e-06	4.05011e-07	0	0	0	0	0	0	0	0	6.22944e-06	0	0	8.69996e-06	0	0	1.06639e-06	2.75367e-06	7.35948e-07	0	0	0	0	0	0	0	0	0	0	0	0	0	0	0
k__Bacteria;p__Proteobacteria;c__Gammaproteobacteria;o__Legionellales;f__;g__	0	0	0	0	0	0	0	0	0	0	0	0	0	0	0	0	0	0	0	0	0	0	0	0	0	0	0	0	0	0	0	0	0	0	0	0	0	0	0	0	0	8.53453e-06	0	0	0	0	0	0	0
k__Bacteria;p__Proteobacteria;c__Gammaproteobacteria;o__Legionellales;f__Coxiellaceae;g__	0	0	0	0	0	0	0	0	0	0	0	0	0	0	0	0	0	0	0	0	0	0	0	0	0	0	0	0	0	0	0	0	0	0	0	0	0	0	0	0	0	8.53453e-06	0	0	0	0	0	0	0
k__Bacteria;p__Proteobacteria;c__Gammaproteobacteria;o__Legionellales;f__Coxiellaceae;g__Aquicella	0	0	0	0	0	0	0	0	0	0	0	0	0	0	0	0	0	0	0	0	0	0	0	0	0	1.24589e-05	7.42076e-06	2.28735e-05	0	0	0	3.0538e-06	6.81022e-06	1.82011e-06	0	0	0	0	0	0	0	0	4.3187e-06	1.1016e-05	0	0	0	0	9.74668e-06
k__Bacteria;p__Proteobacteria;c__Gammaproteobacteria;o__Legionellales;f__Legionellaceae;Other	0	0	0	0	0	0	0	0	0	0	0	0	0	0	0	0	0	0	0	0	0	0	0	0	0	0	0	0	0	0	0	0	0	0	0	0	0	0	0	0	0	0	0	0	9.96547e-06	0	0	0	0
k__Bacteria;p__Proteobacteria;c__Gammaproteobacteria;o__Legionellales;f__Legionellaceae;g__	0	0	0	0	0	0	0	0	0	0	0	0	0	0	0	0	0	0	0	0	0	0	0	9.33515e-06	2.06894e-05	0	0	0	0	0	1.06673e-05	2.90656e-06	6.26783e-06	1.67515e-06	0	0	0	0	0	0	0	0	0	0	0	0	0	0	0
k__Bacteria;p__Proteobacteria;c__Gammaproteobacteria;o__Legionellales;f__Legionellaceae;g__Legionella	0	0	0	0	0	0	0	0	0	0	0	0	0	0	0	0	0	0	0	0	0	0	1.80601e-05	0	0	0	0	0	0	0	0	1.29001e-06	4.82677e-06	1.29001e-06	0	0	0	0	0	0	0	0	0	0	0	0	0	0	0
k__Bacteria;p__Proteobacteria;c__Gammaproteobacteria;o__Pasteurellales;f__Pasteurellaceae;g__Gallibacterium	0	0	0	0	0	0	0	0	0	0	0	0	0	0	0	0	0	0	3.10036e-05	7.40791e-05	0.000213256	0	3.01002e-05	9.33515e-06	7.24128e-05	9.34416e-05	1.85519e-05	5.71837e-06	4.34998e-06	0.000667634	0.000110229	9.5008e-05	0.00017515	4.68107e-05	1.24257e-05	1.69521e-05	0	0	0	0	1.09661e-05	2.98709e-05	3.02309e-05	0	4.98273e-06	0.000169948	0	0	1.94934e-05
k__Bacteria;p__Proteobacteria;c__Gammaproteobacteria;o__Pseudomonadales;f__Moraxellaceae;g__Acinetobacter	0	0	0	0	0	0	0	0	0	0	0	0	0	0	0	0	0	0	0	0	0	0	0	0	0	0	0	0	0	0	0	0	0	0	0	0	0	0	0	0	0	0	0	1.6524e-05	0	0	0	0	0
k__Bacteria;p__Proteobacteria;c__Gammaproteobacteria;o__Pseudomonadales;f__Moraxellaceae;g__Enhydrobacter	0	0	0	0	0	0	0	0	0	0	0	0	0	0	0	0	0	0	0	0	0	0	0	0	0	0	0	0	0	0	0	0	0	0	0	0	0	2.66489e-05	0	0	0	0	0	0	0	0	0	0	0
k__Bacteria;p__Proteobacteria;c__Gammaproteobacteria;o__Pseudomonadales;f__Pseudomonadaceae;g__Pseudomonas	8.84306e-06	8.60837e-06	4.24355e-06	1.9572e-05	0	0	1.02194e-05	0	4.94506e-06	1.06144e-05	0	0	1.13403e-05	1.36495e-05	6.57397e-06	6.23144e-06	1.66542e-06	3.15068e-05	3.10036e-05	4.04068e-05	7.99709e-05	1.2323e-05	4.81603e-05	9.33515e-06	2.06894e-05	1.24589e-05	3.71038e-06	4.5747e-05	1.73999e-05	9.67586e-06	3.55578e-06	2.61388e-05	2.16153e-05	5.77693e-06	2.89932e-05	0	4.60117e-06	4.66356e-05	1.48553e-05	5.1835e-06	1.09661e-05	0	0	1.1016e-05	0	0	0	2.84414e-05	0
k__Bacteria;p__Spirochaetes;c__Spirochaetes;o__Sphaerochaetales;f__Sphaerochaetaceae;g__Sphaerochaeta	0	0	0	8.80738e-05	0	0	0	0	0	0	0	0	0	0	6.29099e-06	2.35387e-05	6.29099e-06	0	0	0	0	0	0	0	0	0	0	0	0	0	0	0	0	0	0	0	0	0	0	0	0	0	0	0	0	0	0	0	0
k__Bacteria;p__Synergistetes;c__Synergistia;o__Synergistales;f__Synergistaceae;Other	0	0	0	2.93579e-05	0	9.77565e-06	1.02194e-05	0	9.89012e-06	0	4.75339e-06	0	1.13403e-05	4.54984e-06	5.70619e-06	8.20765e-06	2.19359e-06	1.05023e-05	2.58363e-05	2.02034e-05	0	1.2323e-05	6.02003e-05	2.80055e-05	0	6.22944e-06	0	1.14367e-05	2.60999e-05	4.83793e-06	2.84463e-05	1.67229e-05	1.64421e-05	4.39433e-06	0	8.47605e-06	9.20234e-06	1.33245e-05	4.95177e-06	0	2.74153e-05	8.53453e-06	8.20554e-05	1.1016e-05	9.96547e-06	7.08115e-06	0	7.11035e-06	8.77202e-05
k__Bacteria;p__Synergistetes;c__Synergistia;o__Synergistales;f__Synergistaceae;g__	0.0117701	0.0185338	0.0125779	0.0541703	0.0446442	0.0174593	0.033964	0.0280266	0.0273215	0.030267	0.0145169	0.0444375	0.0280956	0.0585564	0.0303101	0.0152316	0.00407082	0.0638276	0.0739022	0.044838	0.00416737	0.0630199	0.17071	0.0775564	0.0995676	0.0838919	0.00401092	0.0597798	0.0651236	0.0102516	0.0957075	0.0654539	0.043642	0.0116638	0.0121316	0.0366631	0.0259414	0.0521452	0.0227831	0.0745024	0.0689385	0.0452202	0.0972399	0.02136	0.0314211	0.0381249	0.0346785	0.0159485	0.0403903
k__Bacteria;p__TM7;c__TM7-3;o__I025;f__Rs-045;g__	0	0	0	0	0	0	0	0	9.89012e-06	0	4.75339e-06	0	0	0	1.04597e-06	2.84325e-06	7.5989e-07	0	0	0	0	0	0	0	0	0	0	0	0	0	0	0	0	0	0	0	0	0	0	0	0	0	0	0	0	0	0	0	0
k__Bacteria;p__Tenericutes;c__Mollicutes;o__Anaeroplasmatales;f__Anaeroplasmataceae;g__Anaeroplasma	0	8.60837e-06	0	0	0	0	0	0	0	5.30721e-06	0	0	0	0	9.9397e-07	2.60825e-06	6.97085e-07	5.25114e-06	0	0	0	0	0	0	0	0	0	0	0	0	0	3.75081e-07	1.40343e-06	3.75081e-07	0	0	0	0	0	0	5.48306e-06	0	0	0	0	0	0	0	0
k__Bacteria;p__Tenericutes;c__Mollicutes;o__Mycoplasmatales;f__Mycoplasmataceae;g__	0	3.87377e-05	0.00013155	9.78598e-06	7.81649e-05	0	0	0	0	0	0	1.4463e-05	0	2.27492e-05	2.11036e-05	3.87329e-05	1.03518e-05	5.77625e-05	2.06691e-05	0	1.77713e-05	6.16151e-06	0	0	0	0	1.11311e-05	6.86204e-05	3.47999e-05	0	0	1.5494e-05	2.28714e-05	6.11264e-06	1.65675e-05	0	4.60117e-06	0	9.90354e-06	0	0	3.41381e-05	4.3187e-06	2.2032e-05	0	1.41623e-05	0	4.26621e-05	0
k__Bacteria;p__Tenericutes;c__Mollicutes;o__RF39;f__;g__	0.00298011	0.00303875	0.0025334	0.00257371	0.00283799	0.000757613	0.00594767	0.00332844	0.0030511	0.000859768	0.00174925	0.00177172	0.00309023	0.00146505	0.00257034	0.00129165	0.000345207	0.00262557	0.00518277	0.00170382	0.000115513	0.00489224	0.00198661	0.00311794	0.000548268	0.000417373	1.48415e-05	0.00122373	0.00166169	0.0019642	0.000824942	0.00187711	0.00162235	0.00043359	0.00041833	0.00260639	0.00138955	0.00151899	0.00186187	0.00531827	0.00123917	0.00158742	0.00142085	0.00586602	0.00168416	0.00222348	0.00386084	0.000874573	0.00347469
k__Bacteria;p__Verrucomicrobia;c__Opitutae;Other;Other;Other	0	0	0	0	0	0	0	0	0	0	0	2.16945e-05	0	0	1.54961e-06	5.79809e-06	1.54961e-06	0	0	0	0	0	6.62204e-05	0	0	0	0	5.71837e-06	1.73999e-05	4.83793e-06	7.11157e-06	7.23487e-06	1.76761e-05	4.72413e-06	0	0	4.60117e-06	0	0	0	4.93475e-05	0	1.72748e-05	0	0	0	0	0	4.87334e-06
k__Bacteria;p__Verrucomicrobia;c__Opitutae;o__[Cerasicoccales];f__[Cerasicoccaceae];g__	2.21077e-05	0.0001033	0.000220664	0.000210399	0.000186393	3.91026e-05	6.13162e-05	0.000225657	0.000242308	0.000153909	9.50679e-05	0.00014463	0.000317529	0.000582379	0.000186055	0.000142179	3.79988e-05	0.000446347	5.16726e-05	0.000101017	8.88565e-06	6.16151e-06	0.000186621	4.66758e-05	0	1.24589e-05	7.42076e-06	9.72123e-05	0.000178349	2.41896e-05	5.68925e-05	8.74217e-05	0.000120102	3.20986e-05	6.21283e-05	0.000216139	3.22082e-05	3.99734e-05	1.48553e-05	6.73854e-05	0.000186424	0.000183493	0.000241847	2.754e-05	1.99309e-05	4.9568e-05	4.83469e-05	0	8.77202e-05
k__Bacteria;p__Verrucomicrobia;c__Verrucomicrobiae;o__Verrucomicrobiales;f__Verrucomicrobiaceae;g__Akkermansia	3.97938e-05	7.31712e-05	3.81919e-05	0.0538767	0.000114241	3.42148e-05	0.0287011	0.0118019	3.95605e-05	6.36865e-05	2.85204e-05	0.00106303	0.000170105	0.00919977	0.00751742	0.0155919	0.00416711	0.0048573	3.61709e-05	0.00043774	2.6657e-05	0.00567475	6.02003e-06	0.0350068	3.10341e-05	0.0130943	0	3.43102e-05	0.024386	0.00843251	0.00601283	0.0070026	0.0106278	0.0028404	0	0	4.60117e-06	2.66489e-05	4.95177e-06	0	0	4.26727e-06	5.18244e-05	0	0	0.000127461	0	0	0
k__Bacteria;p__Verrucomicrobia;c__[Spartobacteria];o__[Chthoniobacterales];f__[Chthoniobacteraceae];g__Candidatus Xiphinematobacter	0	0	0	0	0	0	0	0	0	0	0	0	0	0	0	0	0	0	0	0	0	0	0	0	0	0	0	0	0	0	0	0	0	0	0	0	0	0	0	0	0	0	8.63741e-06	0	0	0	0	0	0
[truncated: 3 more columns]
